# Supplementary material for: Population structure and invasion history of Aedes aegypti (Diptera: Culicidae) in Southeast Asia and Australasia
Source: Evol Appl. 2023 Mar 25;16(4):849–62. doi: 10.1111/eva.13541 (PMC10130559; doi:10.1111/eva.13541)
Supplement: Supplementary file 2 — Table S1 [file EVA-16-849-s002.xlsx]

## Sheet: Table S1
Year	Location	Region/Country	Author
1881	Cunnamulla, QLD	Australia	see Kumm (1931)
1887	Brisbane, QLD	Australia	see Kumm (1931)
1892	Hawaii	Hawaian Islands	see Winchester & Kapan (2013)
1899	Tokyo	Japan	see Kumm (1931)
1899	Madras	India	see Theobald (1911)
1899	Singapore	Singapore	see Theobald (1911)
1900	Quilon	India	see Theobald (1911)
1901	Bupengary, QLD	Australia	see Kumm (1931)
1901	Garoet	Java	see Kumm (1931)
1901	Soekaboemi	Java	see Kumm (1931)
1901	Honolulu, Oahu	Hawaian Islands	see Kumm (1931)
1901	Vila, Efate Island	New Hebrides	see Kumm (1931)
1901	Okayama	Japan	see Kumm (1931)
1901-1910 (plotted as 1901)	Quilon, Travancore	India	see Barraud (1928)
1902	Bulacan	Philippines	see Kumm (1931)
1902	lligan, Mindanao	Philippines	see Kumm (1931)
1902	Hilo	Hawaian Islands	see Kumm (1931)
1903	Angeles, Pampanga	Philippines	see Kumm (1931)
1903	Aparri, Cagayan	Philippines	see Kumm (1931)
1903	Batangas, Batangas	Philippines	see Kumm (1931)
1903	Cavite, Cavite	Philippines	see Kumm (1931)
1903	Cebu, Cebu	Philippines	see Kumm (1931)
1903	Manila, Rizal	Philippines	see Kumm (1931)
1903	Port Darwin, NT	Australia	see Kumm (1931)
1903	Chittagong	Bangladesh	see Theobald (1911)
1904	Apia	Samoa	see Kumm (1931)
1905	Ormoc, Leyte	Philippines	see Kumm (1931)
1905	New Caledonia	New Caledonia	see Kumm (1931)
1905	Tahiti	Society Islands	see Kumm (1931)
1906	Catalato, Mindanao	Philippines	see Kumm (1931)
1907	Garoet	Java	see Kumm (1931)
1907	Pitcairn Islands	Pitcairn Islands	see Kumm (1931)
1907	Phrapatoon (Nakhon Pathom)	Thailand	see Theobald (1911)
1908	Lushai Hills	India	see Barraud (1928)
1908	Purnea	India	see Barraud (1928)
1908	Puri	India	see Barraud (1928)
1908	Rangoon	Myanmar	see Barraud (1928)
1908	Mandalay	Myanmar	see Barraud (1928)
1908	Madras	India	see Barraud (1928)
1908	Lucknow, United Provinces	India	see Barraud (1928)
1908	Bhim Tal	India	see Barraud (1928)
1908	Kumaon	India	see Barraud (1928)
1908	Klang	Malaysia	see Kumm (1931)
1908	Pangor Laut	Malaysia	see Kumm (1931)
1908	Penang	Malaysia	see Kumm (1931)
1908	Port Swettenham	Malaysia	see Kumm (1931)
1908	Sungei Lumbing	Malaysia	see Kumm (1931)
1908	Camp Wilhelm, Tayabas	Philippines	see Kumm (1931)
1908	Cebu, Warwick Barracks, Cebu	Philippines	see Kumm (1931)
1908	Fort William McKinley, Rizal	Philippines	see Kumm (1931)
1908	Imus, Camp Ward Cheney, Cavite	Philippines	see Kumm (1931)
1908	Samarang	Java	see Theobald (1911)
1910	Andaman Islands	Andaman Islands	see Kumm (1931)
1910	Nicobar Islands	Nicobar Islands	see Kumm (1931)
1910	Aparri, Cagayan	Philippines	see Kumm (1931)
1910	Antimonan, Tayabas	Philippines	see Kumm (1931)
1910	Balayan, Batangas	Philippines	see Kumm (1931)
1910	Baliuag, Bucalan	Philippines	see Kumm (1931)
1910	Bamban, Tarlac	Philippines	see Kumm (1931)
1910	Bifian, Laguiia	Philippines	see Kumm (1931)
1910	Binangonan, Rizal	Philippines	see Kumm (1931)
1910	Boac, Marinduque	Philippines	see Kumm (1931)
1910	Borongon, Samar	Philippines	see Kumm (1931)
1910	Bongabong, Nueva Ecija	Philippines	see Kumm (1931)
1910	Bulalaeao, Mindoro	Philippines	see Kumm (1931)
1910	Bulan, Sorsogon	Philippines	see Kumm (1931)
1910	Camp Bumpus, Tacloban, Leyte	Philippines	see Kumm (1931)
1910	Cagayan, Mindanao	Philippines	see Kumm (1931)
1910	Calamba, Laguna	Philippines	see Kumm (1931)
1910	Calaeag, Tayabas	Philippines	see Kumm (1931)
1910	Culapan, Mindoro	Philippines	see Kumm (1931)
1910	Catubig, Samar	Philippines	see Kumm (1931)
1910	Camp Counell, Calbaog, Samar	Philippines	see Kumm (1931)
1910	Corregidor Islands	Philippines	see Kumm (1931)
1910	Cottabato, Mindanao	Philippines	see Kumm (1931)
1910	Camp Daraga, Albay	Philippines	see Kumm (1931)
1910	Daet, Ambos Camerines	Philippines	see Kumm (1931)
1910	Desmariitas, Cavite	Philippines	see Kumm (1931)
1910	Dumaguete, Negros	Philippines	see Kumm (1931)
1910	Camp Eldridge, Laguna	Philippines	see Kumm (1931)
1910	Camp Gregg, Pangasinan	Philippines	see Kumm (1931)
1910	Hagonoy, Bulacan	Philippines	see Kumm (1931)
1910	Camp Hartshorne, Laoag, Samar	Philippines	see Kumm (1931)
1910	Ilo-Ilo, Panay	Philippines	see Kumm (1931)
1910	Infanta, Tayabas	Philippines	see Kumm (1931)
1910	Jolo, Jolo	Philippines	see Kumm (1931)
1910	Lucena, Tayabas	Philippines	see Kumm (1931)
1910	Macabebe, Pampanga	Philippines	see Kumm (1931)
1910	Majayjay, Laguna	Philippines	see Kumm (1931)
1910	Manila	Philippines	see Kumm (1931)
1910	Mariquina, Rizal	Philippines	see Kumm (1931)
1910	Meriveles. Bataan	Philippines	see Kumm (1931)
1910	Camp McGrath, Batangas	Philippines	see Kumm (1931)
1910	Naga, Cebu	Philippines	see Kumm (1931)
1910	Naic, Cavite	Philippines	see Kumm (1931)
1910	Nasugbu, Batangas	Philippines	see Kumm (1931)
1910	Orion, Bataan	Philippines	see Kumm (1931)
1910	Ormac, Leyte	Philippines	see Kumm (1931)
1910	Camp Overton, Mindanao	Philippines	see Kumm (1931)
1910	Panique, Tarlac	Philippines	see Kumm (1931)
1910	Pasig, Rizal	Philippines	see Kumm (1931)
1910	Polo Bulacan	Philippines	see Kumm (1931)
1910	Puerto Princesse, Paragua	Philippines	see Kumm (1931)
1910	Romblon, Romblon	Philippines	see Kumm (1931)
1910	Salomaque, Ilocos Sur	Philippines	see Kumm (1931)
1910	Samal, Bataan	Philippines	see Kumm (1931)
1910	Santa Cruz, Laguna	Philippines	see Kumm (1931)
1910	San Francisco de Malaban, Cavite	Philippines	see Kumm (1931)
1910	San Isidro, Nueva Ecija	Philippines	see Kumm (1931)
1910	San Jose, Abra	Philippines	see Kumm (1931)
1910	Santa Maria, Bulacan	Philippines	see Kumm (1931)
1910	San Mateo, Rizal	Philippines	see Kumm (1931)
1910	Camp Stotsenberg, Angeles, Pampanga	Philippines	see Kumm (1931)
1910	Santo Tomas, Batangas	Philippines	see Kumm (1931)
1910	Taal, Batangas	Philippines	see Kumm (1931)
1910	Tanay, Rizal	Philippines	see Kumm (1931)
1910	Tarlac, Tarlac	Philippines	see Kumm (1931)
1910	Tiaong, Tayabas	Philippines	see Kumm (1931)
1910	Tobaco, Albay	Philippines	see Kumm (1931)
1910	Tuguegarao, Cagayan	Philippines	see Kumm (1931)
1910	Camp Wallace, San Fernando de Union	Philippines	see Kumm (1931)
1910	Dorey	New Guinea	see Kumm (1931)
1910	Friedrich Wilhelmshafen (Madang)	New Guinea	see Kumm (1931)
1910	Suva	Fiji	see Kumm (1931)
1911	Kalka	India	see Barraud (1928)
1911	Perak	Malaysia	see Kumm (1931)
1911	Batavia	Java	see Kumm (1931)
1911	Soekaboemi	Java	see Kumm (1931)
1911	Hatien, Tonkin	Vietnam	see Kumm (1931)
1911	Calcutta	India	see Kumm (1931)
1911	Ferozepore	India	see Kumm (1931)
1911	Kumaon	India	see Kumm (1931)
1911	Lucknow	India	see Kumm (1931)
1911	Purneah Quilon	India	see Kumm (1931)
1911	Rhim Tal	India	see Kumm (1931)
1911	Travancore	India	see Kumm (1931)
1912	Siliguri	India	see Barraud (1928)
1912	Bombay	India	see Barraud (1928)
1912	Karachi	India	see Barraud (1928)
1912	Monywa	Myanmar	see Barraud (1928)
1912	Akyab	Myanmar	see Barraud (1928)
1912	Delhi	India	see Barraud (1928)
1912	Dalhousie	India	see Barraud (1928)
1912	Fyzabad (Faizabad )	India	see Barraud (1928)
1912	Cooktown, QLD	Australia	see Kumm (1931)
1912	Murray Island, Torres Strait Islands, QLD	Australia	see Kumm (1931)
1912	Somerset, QLD	Australia	see Kumm (1931)
1912	Darnley Island, Torres Strait Islands, QLD	Australia	see Kumm (1931)
1912	Thursday Island, Torres Strait Islands, QLD	Australia	see Kumm (1931)
1912	Mulgrave Island, Torres Strait Islands, QLD	Australia	see Kumm (1931)
1912	Stephens Island, Torres Strait Islands, QLD	Australia	see Kumm (1931)
1912	York Island, Torres Strait Islands, QLD	Australia	see Kumm (1931)
1912	Yam Island, Torres Strait Islands, QLD	Australia	see Kumm (1931)
1912	Colombo	Sri Lanka	see Kumm (1931)
1912	Milne Bay, Papua	New Guinea	see Kumm (1931)
1913	Chandpur	India	see Barraud (1928)
1913	Narayanganj	India	see Barraud (1928)
1913	Goalundo	India	see Barraud (1928)
1913	Dacca (Dhaka)	Bangladesh	see Barraud (1928)
1913	Moulmein	Myanmar	see Barraud (1928)
1913	Bassein	Myanmar	see Barraud (1928)
1913	Secunderabad	India	see Barraud (1928)
1913	Negapatam	India	see Barraud (1928)
1913	Tuticorin	India	see Barraud (1928)
1913	Charters Towers, QLD	Australia	see Kumm (1931)
1913	Huế	Vietnam	see Kumm (1931)
1913	Tonking (Red river delta region)	Vietnam	see Kumm (1931)
1914	Deli	Sumatra	see Kumm (1931)
1914	Indrapura, West Coast of Sumatra	Sumatra	see Kumm (1931)
1914	Padang	Sumatra	see Kumm (1931)
1914	Fort	Sri Lanka	see Kumm (1931)
1914	Galle	Sri Lanka	see Kumm (1931)
1914	Galupiyadda	Sri Lanka	see Kumm (1931)
1914	Hirimbure	Sri Lanka	see Kumm (1931)
1914	Jaffna	Sri Lanka	see Kumm (1931)
1914	Kaluwella	Sri Lanka	see Kumm (1931)
1914	Kankesanturai	Sri Lanka	see Kumm (1931)
1914	Kayts	Sri Lanka	see Kumm (1931)
1914	Kumbalwella	Sri Lanka	see Kumm (1931)
1914	Point Pedro	Sri Lanka	see Kumm (1931)
1914	Upolu, German Samoa	Samoa	see Kumm (1931)
1913	Northern Beaches	Australia	see Ferguson (1915)
1914	Casino , NSW	Australia	see Kumm (1931)
1914	Grafton, NSW	Australia	see Kumm (1931)
1914	Maclean , NSW	Australia	see Kumm (1931)
1914	Tabulam , NSW	Australia	see Kumm (1931)
1915	Eidsvold, QLD	Australia	see Kumm (1931)
1915	Bowen, QLD	Australia	see Kumm (1931)
1915	Bundaberg, QLD	Australia	see Kumm (1931)
1915	Gympie, QLD	Australia	see Kumm (1931)
1915	Gladstone, QLD	Australia	see Kumm (1931)
1915	Mackay, QLD	Australia	see Kumm (1931)
1915	Maryborough, QLD	Australia	see Kumm (1931)
1915	Normantown, QLD	Australia	see Kumm (1931)
1915	Burketown, QLD	Australia	see Kumm (1931)
1915	Cairns, QLD	Australia	see Kumm (1931)
1915	Rockhampton, QLD	Australia	see Kumm (1931)
1915	Townsville, QLD	Australia	see Kumm (1931)
1915	Eton, QLD	Australia	see Kumm (1931)
1915	Merinda, QLD	Australia	see Kumm (1931)
1915	Proserpine, QLD	Australia	see Kumm (1931)
1915	Ravenswood, QLD	Australia	see Kumm (1931)
1915	Gayndah, QLD	Australia	see Kumm (1931)
1915	Ayr, QLD	Australia	see Kumm (1931)
1915	Kedah, (Alor Star)	Malaysia	see Kumm (1931)
1915	Kelantan (Tumpat)	Malaysia	see Kumm (1931)
1915	Kuala Lumpur	Malaysia	see Kumm (1931)
1915	Pahang (Kuantan)	Malaysia	see Kumm (1931)
1915	Djambi	Sumatra	see Kumm (1931)
1915	Pulau Weh	Sumatra	see Kumm (1931)
1915	Hongkong	China	see Kumm (1931)
1915	Kowloon	China	see Kumm (1931)
1915	Victoria Harbour	China	see Kumm (1931)
1915	Lakekamu Goldfields	New Guinea	see Kumm (1931)
1915	Samarai	New Guinea	see Kumm (1931)
1915	Newcastle, NSW	Australia	see Kumm (1931)
1915	Halifax, QLD	Australia	see Kumm (1931)
1915	Innisfail, QLD	Australia	see Kumm (1931)
1915-1916 surveys	Billiton Island	Java	see Kumm (1931)
1915-1916 surveys	Djokjakarta	Java	see Kumm (1931)
1915-1916 surveys	Soerabaia	Java	see Kumm (1931)
1915-1916 surveys	Tjilatjap	Java	see Kumm (1931)
1915-1916 surveys	Tegal	Java	see Kumm (1931)
1915-1916 surveys	Boetan Island	Sulawesi	see Kumm (1931)
1915-1916 surveys	Makassar	Sulawesi	see Kumm (1931)
1915-1916 surveys	Soembawa Island	Sulawesi	see Kumm (1931)
1915-1916 surveys	Saigon (Ho Chi Minh City)	Vietnam	see Kumm (1931)
1915-1916 surveys	Jesselton, British North Borneo	Borneo	see Kumm (1931)
1915-1916 surveys	Pulau Laut, Stagen	Borneo	see Kumm (1931)
1915-1916 surveys	Haiphong	Vietnam	see Kumm (1931)
1916	Formosa	Taiwan	see Kumm (1931)
1917	Bandoeng (near Magelang)	Java	see Kumm (1931)
1917	Tjirandjang	Java	see Kumm (1931)
1917	Guam	Guam	see Kumm (1931)
1917	Ilo-Ilo	Philippines	see Kumm (1931)
1917	Negros Occidental	Philippines	see Kumm (1931)
1917	Parang, Mindanao	Philippines	see Kumm (1931)
1917	Santa Cruz, Luzon	Philippines	see Kumm (1931)
1918	Byron Bay, NSW	Australia	see Kumm (1931)
1918	Mullumbimby, NSW	Australia	see Kumm (1931)
1918	Murwillumbah, NSW	Australia	see Kumm (1931)
1918	Tweed Hills, NSW	Australia	see Kumm (1931)
1920	Los Bafios, Luzon	Philippines	see Kumm (1931)
1920	Port Moresby	New Guinea	see Kumm (1931)
1920	Bangkok	Thailand	see Kumm (1931)
1921	Karwar	India	see Barraud (1928)
1921	Pyinmana	Myanmar	see Barraud (1928)
1922	Cuttack	India	see Barraud (1928)
1922	Poona (Pune)	India	see Barraud (1928)
1922	Lahore	India	see Barraud (1928)
1922	Magnetic Island, QLD	Australia	see Kumm (1931)
1923	Blackall, QLD	Myanmar	see Barraud (1928)
1923	Emerald, QLD	India	see Barraud (1928)
1923	Dalby, QLD	India	see Barraud (1928)
1923	Miles, QLD	Australia	see Kumm (1931)
1923	Mitchell, QLD	Australia	see Kumm (1931)
1923	Roma, QLD	Australia	see Kumm (1931)
1923	Clermont, QLD	Australia	see Kumm (1931)
1923	Longreach, QLD	Australia	see Kumm (1931)
1923	Charleville, QLD	Australia	see Kumm (1931)
1923	Alpha, QLD	Australia	see Kumm (1931)
1923	Barcaldine, QLD	Australia	see Kumm (1931)
1923	Killarney, QLD	Australia	see Kumm (1931)
1923	Oakey, QLD	Australia	see Kumm (1931)
1923	Pittsworth, QLD	Australia	see Kumm (1931)
1923	Stanthorpe, QLD	Australia	see Kumm (1931)
1923	Warwick, QLD	Australia	see Kumm (1931)
1923	Toowoomba, QLD	Australia	see Kumm (1931)
1923	Mount Morgan, QLD	Australia	see Kumm (1931)
1924	Gayndah, QLD	Myanmar	see Barraud (1928)
1924	Maryborough , QLD	India	see Barraud (1928)
1924	Nambour, QLD	India	see Barraud (1928)
1924	Pomona, QLD	India	see Barraud (1928)
1924	Beaudesert , QLD	Australia	see Kumm (1931)
1924	Beenleigh, QLD	Australia	see Kumm (1931)
1924	Nerang, QLD	Australia	see Kumm (1931)
1924	Southport, QLD	Australia	see Kumm (1931)
1924	Darra, QLD	Australia	see Kumm (1931)
1924	Gatton, QLD	Australia	see Kumm (1931)
1924	Goodna, QLD	Australia	see Kumm (1931)
1924	Osley, QLD	Australia	see Kumm (1931)
1924	Rosewood, QLD	Australia	see Kumm (1931)
1924	Kingaroy , QLD	Australia	see Kumm (1931)
1924	Landsborough , QLD	Australia	see Kumm (1931)
1924	Mundubbera , QLD	Australia	see Kumm (1931)
1924	Sand Hills, Bagara, QLD	Australia	see Kumm (1931)
1924	Coolangatta, QLD	Australia	see Kumm (1931)
1924	Grantham, QLD	Australia	see Kumm (1931)
1924	Laidley, QLD	Australia	see Kumm (1931)
1924	Narrabri, NSW	Australia	see Kumm (1931)
1924	Pilliga, NSW	Australia	see Kumm (1931)
1924	Helidon, QLD	Australia	see Kumm (1931)
1924	Ipswich, QLD	Australia	see Kumm (1931)
1925	Thayetmyo	Myanmar	see Barraud (1928)
1925	Nasirabad	India	see Barraud (1928)
1925	Rarotonga	Cook Islands	see Kumm (1931)
1925	Tarawa	Gilbert Islands	see Kumm (1931)
1925	Bora-Bora	Society Islands	see Kumm (1931)
1925	Raiatea	Society Islands	see Kumm (1931)
1925	Solomon Islands	Solomon Islands	see Kumm (1931)
1925	Port Purvis, Gela Island	Solomon Islands	see Kumm (1931)
1925	Tulagi	Solomon Islands	see Kumm (1931)
1925	Nukualofa	Tonga Islands	see Kumm (1931)
1925	New Ireland, Bismarck Archipelago	Papua New Guinea	see Kumm (1931)
1925	New Britain, Bismarck Archipelago	Papua New Guinea	see Kumm (1931)
1926	Châu Đốc	Vietnam	see Kumm (1931)
1926	Dalat	Vietnam	see Kumm (1931)
1926	Suzannah Suoi-Bi	Vietnam	see Kumm (1931)
1926	Ambon	Sulawesi	see Kumm (1931)
1925-1926	Aberdeen, NSW	Australia	Ferguson (1927)
1925-1926	Alstonville, NSW	Australia	Ferguson (1927)
1925-1926	Ashford, NSW	Australia	Ferguson (1927)
1925-1926	Ballina, NSW	Australia	Ferguson (1927)
1925-1926	Barraba, NSW	Australia	Ferguson (1927)
1925-1926	Barringun, NSW	Australia	Ferguson (1927)
1925-1926	Bellingen, NSW	Australia	Ferguson (1927)
1925-1926	Bingara, NSW	Australia	Ferguson (1927)
1925-1926	Binnaway, NSW	Australia	Ferguson (1927)
1925-1926	Boggabri, NSW	Australia	Ferguson (1927)
1925-1926	Boolaroo, NSW	Australia	Ferguson (1927)
1925-1926	Bourke, NSW	Australia	Ferguson (1927)
1925-1926	Bowraville, NSW	Australia	Ferguson (1927)
1925-1926	Brewarrina, NSW	Australia	Ferguson (1927)
1925-1926	Bulahdelah, NSW	Australia	Ferguson (1927)
1925-1926	Bundarra, NSW	Australia	Ferguson (1927)
1925-1926	Coffs Harbour, NSW	Australia	Ferguson (1927)
1925-1926	Collarendabri, NSW	Australia	Ferguson (1927)
1925-1926	Coraki, NSW	Australia	Ferguson (1927)
1925-1926	Delungra, NSW	Australia	Ferguson (1927)
1925-1926	Denman, NSW	Australia	Ferguson (1927)
1925-1926	Drake, NSW	Australia	Ferguson (1927)
1925-1926	Greta, NSW	Australia	Ferguson (1927)
1925-1926	Gunnedah, NSW	Australia	Ferguson (1927)
1925-1926	Inverell, NSW	Australia	Ferguson (1927)
1925-1926	Kempsey, NSW	Australia	Ferguson (1927)
1925-1926	Kyogle, NSW	Australia	Ferguson (1927)
1925-1926	Lawrence, NSW	Australia	Ferguson (1927)
1925-1926	Lismore, NSW	Australia	Ferguson (1927)
1925-1926	Macksville, NSW	Australia	Ferguson (1927)
1925-1926	Maclean, NSW	Australia	Ferguson (1927)
1925-1926	Maitland, NSW	Australia	Ferguson (1927)
1925-1926	Manilla, NSW	Australia	Ferguson (1927)
1925-1926	Merriwa, NSW	Australia	Ferguson (1927)
1925-1926	Moree, NSW	Australia	Ferguson (1927)
1925-1926	Morpeth, NSW	Australia	Ferguson (1927)
1925-1926	Murrurundi, NSW	Australia	Ferguson (1927)
1925-1926	Muswellbrook, NSW	Australia	Ferguson (1927)
1925-1926	Port Stephens, NSW	Australia	Ferguson (1927)
1925-1926	Quirindi, NSW	Australia	Ferguson (1927)
1925-1926	Scone, NSW	Australia	Ferguson (1927)
1925-1926	Singleton, NSW	Australia	Ferguson (1927)
1925-1926	Stockton, NSW	Australia	Ferguson (1927)
1925-1926	Tabulam, NSW	Australia	Ferguson (1927)
1925-1926	Tamworth, NSW	Australia	Ferguson (1927)
1925-1926	Taree, NSW	Australia	Ferguson (1927)
1925-1926	Tenterfield, NSW	Australia	Ferguson (1927)
1925-1926	Tweed Heads, NSW	Australia	Ferguson (1927)
1925-1926	Ulmarra, NSW	Australia	Ferguson (1927)
1925-1926	Walgett, NSW	Australia	Ferguson (1927)
1925-1926	Waratah, NSW	Australia	Ferguson (1927)
1925-1926	Wardell, NSW	Australia	Ferguson (1927)
1925-1926	Warialda, NSW	Australia	Ferguson (1927)
1925-1926	Wauchope, NSW	Australia	Ferguson (1927)
1925-1926	Wee Waa, NSW	Australia	Ferguson (1927)
1925-1926	Werris Creek, NSW	Australia	Ferguson (1927)
1925-1926	Wingham, NSW	Australia	Ferguson (1927)
1925-1926	Wyong, NSW	Australia	Ferguson (1927)
1927	Gauhati	India	see Barraud (1928)
1927	Vizagapatam	India	see Barraud (1928)
1927	Bangalore	India	see Barraud (1928)
1927	Bireuen, Province of Atjeh, northwest Sumatra	Sumatra	see Kumm (1931)
1927	Bạc Liêu	Vietnam	see Kumm (1931)
1927	Tontouta	New Caledonia	see Kumm (1931)
1927	Lenakel, Tanna Island	New Hebrides	see Kumm (1931)
1928	Khargpur	India	see Barraud (1928)
1928	Pusa	India	see Barraud (1928)
1928	Rajmahal	India	see Barraud (1928)
1928	Kawthoung (Victoria Point)	Myanmar	see Barraud (1928)
1928	Tenasserim	Myanmar	see Barraud (1928)
1928	Mergui	Myanmar	see Barraud (1928)
1928	Ross Island (Don Is.)	Myanmar	see Barraud (1928)
1928	Karnal	India	see Barraud (1928)
1928	Rohtak	India	see Barraud (1928)
1928	Jodhpur	India	see Barraud (1928)
1928	Bareilly, United Provinces	India	see Barraud (1928)
1928	Roorkee, United Provinces	India	see Barraud (1928)
1928	Allahabad	India	see Barraud (1928)
1928	Trincomalee	Sri Lanka	see Kumm (1931)
1928	Mount Harriet	Andaman Islands	see Kumm (1931)
1928	Port Blair	Andaman Islands	see Kumm (1931)
1929	Ariancoupom, district of Pondicherry	India	see Kumm (1931)
1929	Karikal Town, district of Karikal	India	see Kumm (1931)
1929	Nedouncadou, district of Karikal	India	see Kumm (1931)
1931	Hawkesbury River, NSW	Australia	see Lumely & Taylor (1943)
1936	Merriwagga, NSW	Australia	see Lumely & Taylor (1943)
1936	Narrandera, NSW	Australia	see Lumely & Taylor (1943)
1936	Junee, NSW	Australia	see Lumely & Taylor (1943)
1930-1943 (not specified, plotted as 1940)	Adelaide River, NT	Australia	see Lumely & Taylor (1943)
1930-1943 (not specified, plotted as 1940)	Katherine, NT	Australia	see Lumely & Taylor (1943)
1930-1943 (not specified, plotted as 1940)	Mount Isa, QLD	Australia	see Lumely & Taylor (1943)
1930-1943 (not specified, plotted as 1940)	Cloncurry, QLD	Australia	see Lumely & Taylor (1943)
1930-1943 (not specified, plotted as 1940)	Hughenden, QLD	Australia	see Lumely & Taylor (1943)
1930-1943 (not specified, plotted as 1940)	Winton, QLD	Australia	see Lumely & Taylor (1943)
1930-1943 (not specified, plotted as 1940)	Nyngan, NSW	Australia	see Lumely & Taylor (1943)
1930-1943 (not specified, plotted as 1940)	Ardlethan, NSW	Australia	see Lumely & Taylor (1943)
1930-1943 (not specified, plotted as 1940)	Merrygoen, NSW	Australia	see Lumely & Taylor (1943)
1930-1943 (not specified, plotted as 1940)	Ballimore, NSW	Australia	see Lumely & Taylor (1943)
1930-1943 (not specified, plotted as 1940)	Geurie, NSW	Australia	see Lumely & Taylor (1943)
1930-1943 (not specified, plotted as 1940)	Mumbil, NSW	Australia	see Lumely & Taylor (1943)
1930-1943 (not specified, plotted as 1940)	Gulgong, NSW	Australia	see Lumely & Taylor (1943)
1930-1943 (not specified, plotted as 1940)	Rylstone, NSW	Australia	see Lumely & Taylor (1943)
1930-1943 (not specified, plotted as 1940)	Temora, NSW	Australia	see Lumely & Taylor (1943)
1930-1943 (not specified, plotted as 1940)	Stockinbingal, NSW	Australia	see Lumely & Taylor (1943)
1930-1943 (not specified, plotted as 1940)	Wallendbeen, NSW	Australia	see Lumely & Taylor (1943)
1930-1943 (not specified, plotted as 1940)	Harden, NSW	Australia	see Lumely & Taylor (1943)
1930-1943 (not specified, plotted as 1940)	Breadalbane, NSW	Australia	see Lumely & Taylor (1943)
1930-1943 (not specified, plotted as 1940)	Cootamundra, NSW	Australia	see Lumely & Taylor (1943)
1930-1943 (not specified, plotted as 1940)	Bethungra, NSW	Australia	see Lumely & Taylor (1943)
1930-1943 (not specified, plotted as 1940)	Quandialla, NSW	Australia	see Lumely & Taylor (1943)
1925-1950 (not specified, plotted as 1940)	Bangalow, NSW	Australia	see Russell et al. (1984)
1925-1950 (not specified, plotted as 1940)	Bathurst, NSW	Australia	see Russell et al. (1984)
1925-1950 (not specified, plotted as 1940)	Blayney, NSW	Australia	see Russell et al. (1984)
1925-1950 (not specified, plotted as 1940)	Bob's Farm, NSW	Australia	see Russell et al. (1984)
1925-1950 (not specified, plotted as 1940)	Broadwater, NSW	Australia	see Russell et al. (1984)
1925-1950 (not specified, plotted as 1940)	Brooklyn, NSW	Australia	see Russell et al. (1984)
1925-1950 (not specified, plotted as 1940)	Brunswick Heads, NSW	Australia	see Russell et al. (1984)
1925-1950 (not specified, plotted as 1940)	Callubri Stn, NSW	Australia	see Russell et al. (1984)
1925-1950 (not specified, plotted as 1940)	Camden, NSW	Australia	see Russell et al. (1984)
1925-1950 (not specified, plotted as 1940)	Canowindra, NSW	Australia	see Russell et al. (1984)
1925-1950 (not specified, plotted as 1940)	Carcoar, NSW	Australia	see Russell et al. (1984)
1925-1950 (not specified, plotted as 1940)	Casino, NSW	Australia	see Russell et al. (1984)
1925-1950 (not specified, plotted as 1940)	Cowra, NSW	Australia	see Russell et al. (1984)
1925-1950 (not specified, plotted as 1940)	Cudgegong, NSW	Australia	see Russell et al. (1984)
1925-1950 (not specified, plotted as 1940)	Dora Creek, NSW	Australia	see Russell et al. (1984)
1925-1950 (not specified, plotted as 1940)	Dubbo, NSW	Australia	see Russell et al. (1984)
1925-1950 (not specified, plotted as 1940)	Dunedoo, NSW	Australia	see Russell et al. (1984)
1925-1950 (not specified, plotted as 1940)	Frederickton, NSW	Australia	see Russell et al. (1984)
1925-1950 (not specified, plotted as 1940)	Goolma, NSW	Australia	see Russell et al. (1984)
1925-1950 (not specified, plotted as 1940)	Gosford, NSW	Australia	see Russell et al. (1984)
1925-1950 (not specified, plotted as 1940)	Kerryville, NSW	Australia	see Russell et al. (1984)
1925-1950 (not specified, plotted as 1940)	Kingswood, NSW	Australia	see Russell et al. (1984)
1925-1950 (not specified, plotted as 1940)	Liverpool, NSW	Australia	see Russell et al. (1984)
1925-1950 (not specified, plotted as 1940)	Lyndhurst, NSW	Australia	see Russell et al. (1984)
1925-1950 (not specified, plotted as 1940)	Morissett, NSW	Australia	see Russell et al. (1984)
1925-1950 (not specified, plotted as 1940)	Mudgee, NSW	Australia	see Russell et al. (1984)
1925-1950 (not specified, plotted as 1940)	Mummulgum, NSW	Australia	see Russell et al. (1984)
1925-1950 (not specified, plotted as 1940)	Nelson Bay, NSW	Australia	see Russell et al. (1984)
1925-1950 (not specified, plotted as 1940)	Ourimbah, NSW	Australia	see Russell et al. (1984)
1925-1950 (not specified, plotted as 1940)	Parkes, NSW	Australia	see Russell et al. (1984)
1925-1950 (not specified, plotted as 1940)	Penrith, NSW	Australia	see Russell et al. (1984)
1925-1950 (not specified, plotted as 1940)	St Albans, NSW	Australia	see Russell et al. (1984)
1925-1950 (not specified, plotted as 1940)	Smithtown, NSW	Australia	see Russell et al. (1984)
1925-1950 (not specified, plotted as 1940)	Sofala, NSW	Australia	see Russell et al. (1984)
1925-1950 (not specified, plotted as 1940)	Tyalgum, NSW	Australia	see Russell et al. (1984)
1925-1950 (not specified, plotted as 1940)	Wagga Wagga, NSW	Australia	see Russell et al. (1984)
1925-1950 (not specified, plotted as 1940)	Wellington, NSW	Australia	see Russell et al. (1984)
1925-1950 (not specified, plotted as 1940)	Wiangerie, NSW	Australia	see Russell et al. (1984)
1925-1950 (not specified, plotted as 1940)	Windsor, NSW	Australia	see Russell et al. (1984)
1925-1950 (not specified, plotted as 1940)	Woodstock, NSW	Australia	see Russell et al. (1984)
1925-1950 (not specified, plotted as 1940)	Woy Woy, NSW	Australia	see Russell et al. (1984)
1942 (plotted as 1940)	Rookwood Cemetery, NSW	Australia	see Lumely & Taylor (1943)
1943 (plotted as 1940)	Fremantle WA	Australia	see Lumely & Taylor (1943)
1943 (plotted as 1940)	Culcairn, NSW	Australia	see Russell et al. (1984)
References
Barraud P. The distribution of Stegomyia fasciata in India, with remarks on dengue and yellow fever. Indian Journal of Medical Research. 1928;16(2).
Ferguson E. Mosquito Surveys in some inland Towns of New South Wales. 16th Rep Microbiol Lab, 1925 Section IV Rep Dir-gen Hlth, NSW, 1925. 1927:188-93.
Kumm HW. The geographical distribution of the yellow fever vectors: a compilation of material recorded in the literature, unpublished communications and certain collections made by the author in Nigeria, West Africa. American Journal of Hygiene. 1931;12:1-110.
Lumley GF, Taylor FH. Dengue. Part II. Entomological. School of Public Health and Tropical Medicine (University of Sydney). 1943;3:142-71.
Russell RC, Lee DJ, Stanislas Y. Aedes aegypti (L.)(Diptera: Culicidae) in New South Wales. General Applied Entomology: The Journal of the Entomological Society of New South Wales. 1984;16:9.
Theobald F. The distribution of the yellow fever mosquito (Stegomyia fasciata, Fabricius) and general notes on its bionomics. Trans I int Congr Ent. 1911;2:145-70.
Winchester J, Kapan D. History of Aedes mosquitoes in Hawaii. Journal of the American Mosquito Control Association. 2013;29:154-63.
