# Supplementary material for: Population structure and invasion history of Aedes aegypti (Diptera: Culicidae) in Southeast Asia and Australasia
Source: Evol Appl. 2023 Mar 25;16(4):849–62. doi: 10.1111/eva.13541 (PMC10130559; doi:10.1111/eva.13541)
Supplement: Supplementary file 3 — Table S2 [file EVA-16-849-s001.xlsx]

## Sheet: TableS2
Sample Code	Collection site information	Population information	Stage	Sex	Preserved	Year	Date collected	Latitude	Longitude	Collector	AEG_A9 (FAM)	AEG_B2 (FAM)	AEG_AC5 (FAM)	AEG_AG5 (NED)	AEG_A1 (NED)	AEG_B3 (NED)	AEG_AG1 (VIC)	AEG_AC2 (VIC)	AEG_AC4 (VIC)	AEG_AC1 (PET)	AEG_CT2 (PET)
TS1	Waiben (Thursday Island)	Torres Strait Islands, Queensland, Australia	larva	-	70% EtOH	2015	2015-03-23	-10.5811	142.223	DART	192/198	114/114	159/185	180/180	172/172	186/186	117/117	185/185	130/130	187/187	197/213
TS2	Waiben (Thursday Island)	Torres Strait Islands, Queensland, Australia	larva	-	70% EtOH	2015	2015-03-23	-10.5811	142.223	DART	192/192	114/114	157/161	180/182	163/169	168/168	117/123	185/189	130/130	187/191	197/197
TS3	Waiben (Thursday Island)	Torres Strait Islands, Queensland, Australia	larva	-	70% EtOH	2015	2015-03-23	-10.5811	142.223	DART	192/192	114/114	157/161	180/182	163/163	177/177	123/123	185/189	130/130	187/191	197/197
TS5	Waiben (Thursday Island)	Torres Strait Islands, Queensland, Australia	larva	-	70% EtOH	2015	2015-03-23	-10.5823	142.227	DART	189/189	114/114	161/161	180/182	163/163	0/0	117/117	185/189	130/130	187/191	213/213
TS8	Waiben (Thursday Island)	Torres Strait Islands, Queensland, Australia	larva	-	70% EtOH	2015	2015-03-23	-10.5823	142.227	DART	192/192	0/0	161/187	178/182	163/163	186/186	117/117	185/189	130/130	187/187	213/213
TS9	Waiben (Thursday Island)	Torres Strait Islands, Queensland, Australia	larva	-	70% EtOH	2015	2015-03-23	-10.5823	142.227	DART	192/192	0/0	161/161	178/180	169/172	0/0	117/117	185/189	130/136	187/187	197/213
TS10	Waiben (Thursday Island)	Torres Strait Islands, Queensland, Australia	larva	-	70% EtOH	2015	2015-03-23	-10.5817	142.219	DART	192/192	0/0	157/161	180/180	169/169	177/177	117/123	185/185	132/132	187/191	213/213
TS11	Waiben (Thursday Island)	Torres Strait Islands, Queensland, Australia	larva	-	70% EtOH	2015	2015-03-23	-10.5817	142.219	DART	192/192	0/0	157/161	180/182	169/169	168/168	123/123	185/189	130/130	187/187	197/209
TS12	Waiben (Thursday Island)	Torres Strait Islands, Queensland, Australia	larva	-	70% EtOH	2015	2015-03-23	-10.5817	142.219	DART	192/192	129/129	189/189	180/180	169/169	186/186	117/119	189/189	130/130	187/187	197/213
TS13	Waiben (Thursday Island)	Torres Strait Islands, Queensland, Australia	larva	-	70% EtOH	2015	2015-03-23	-10.5817	142.219	DART	192/192	0/0	161/187	180/182	0/0	0/0	123/123	185/189	130/130	187/191	213/213
TS14	Waiben (Thursday Island)	Torres Strait Islands, Queensland, Australia	larva	-	70% EtOH	2015	2015-03-23	-10.5815	142.225	DART	192/192	114/114	157/161	178/180	169/169	0/0	123/123	185/185	130/130	187/187	197/213
TS15	Waiben (Thursday Island)	Torres Strait Islands, Queensland, Australia	larva	-	70% EtOH	2015	2015-03-23	-10.5815	142.225	DART	192/192	99/117	159/159	178/178	169/169	0/0	0/0	189/189	130/130	191/195	197/197
TS16	Waiben (Thursday Island)	Torres Strait Islands, Queensland, Australia	larva	-	70% EtOH	2015	2015-03-23	-10.5815	142.225	DART	189/189	99/117	159/159	180/182	169/169	0/0	0/0	0/0	130/132	191/195	197/197
TS17	Waiben (Thursday Island)	Torres Strait Islands, Queensland, Australia	larva	-	70% EtOH	2015	2015-03-23	-10.5815	142.225	DART	186/192	114/114	159/159	180/180	169/169	0/0	0/0	185/185	130/130	191/195	0/0
TS18	Waiben (Thursday Island)	Torres Strait Islands, Queensland, Australia	larva	-	70% EtOH	2015	2015-03-23	-10.5815	142.225	DART	186/192	114/114	157/157	180/180	169/169	0/0	123/123	185/185	130/132	191/191	197/197
TS20	Waiben (Thursday Island)	Torres Strait Islands, Queensland, Australia	larva	-	70% EtOH	2015	2015-03-23	-10.5847	142.219	DART	192/192	0/0	157/161	178/180	163/169	168/177	123/123	185/189	130/130	187/187	197/199
TS21	Waiben (Thursday Island)	Torres Strait Islands, Queensland, Australia	larva	-	70% EtOH	2015	2015-03-23	-10.5847	142.219	DART	192/192	0/0	157/161	180/180	163/169	168/177	117/117	185/189	130/130	187/191	197/199
TS22	Waiben (Thursday Island)	Torres Strait Islands, Queensland, Australia	larva	-	70% EtOH	2015	2015-03-23	-10.5847	142.219	DART	192/192	90/108	159/161	178/180	169/169	168/177	117/123	185/189	130/130	187/187	199/213
HB82	Holloways Beach, Cairns	Queensland, Australia	adult	female	70% EtOH	2008	2008	-16.8448	145.741	C. Jansen	189/189	114/114	159/159	180/180	169/169	177/186	123/125	185/191	130/130	197/197	187/187
HB83	Holloways Beach, Cairns	Queensland, Australia	adult	female	70% EtOH	2008	2008	-16.8448	145.741	C. Jansen	0/0	96/114	157/157	180/180	157/166	177/189	119/123	185/189	128/130	193/195	191/191
HB84	Holloways Beach, Cairns	Queensland, Australia	adult	female	70% EtOH	2008	2008	-16.8448	145.741	C. Jansen	0/0	96/117	157/161	180/180	163/169	177/192	119/125	185/191	130/130	0/0	187/191
HB85	Holloways Beach, Cairns	Queensland, Australia	adult	female	70% EtOH	2008	2008	-16.8448	145.741	C. Jansen	0/0	96/117	157/157	174/180	163/169	177/186	121/123	0/0	132/132	197/199	187/187
HB86	Holloways Beach, Cairns	Queensland, Australia	adult	female	70% EtOH	2008	2008	-16.8448	145.741	C. Jansen	0/0	114/114	157/157	180/180	163/169	177/186	119/125	185/191	130/130	197/197	187/187
HB87	Holloways Beach, Cairns	Queensland, Australia	adult	female	70% EtOH	2008	2008	-16.8448	145.741	C. Jansen	186/186	114/114	161/161	180/180	163/163	177/177	117/123	185/185	130/130	199/199	187/191
HB88	Holloways Beach, Cairns	Queensland, Australia	adult	female	70% EtOH	2008	2008	-16.8448	145.741	C. Jansen	0/0	114/114	159/159	174/182	169/169	168/168	123/123	185/189	130/130	197/199	187/187
HB89	Holloways Beach, Cairns	Queensland, Australia	adult	female	70% EtOH	2008	2008	-16.8448	145.741	C. Jansen	189/192	114/114	157/157	180/182	163/169	168/177	121/121	185/189	130/130	197/197	187/187
HB90	Holloways Beach, Cairns	Queensland, Australia	adult	female	70% EtOH	2008	2008	-16.8448	145.741	C. Jansen	186/189	96/114	157/157	174/180	169/169	168/177	121/123	185/189	130/130	199/199	187/187
HB91	Holloways Beach, Cairns	Queensland, Australia	adult	female	70% EtOH	2008	2008	-16.8448	145.741	C. Jansen	186/189	96/96	159/159	180/180	163/163	177/177	117/121	185/185	130/130	199/199	187/191
HB92	Holloways Beach, Cairns	Queensland, Australia	adult	female	70% EtOH	2008	2008	-16.8448	145.741	C. Jansen	183/183	96/96	159/159	180/180	163/169	168/177	117/119	185/185	130/130	199/199	187/187
HB93	Holloways Beach, Cairns	Queensland, Australia	adult	female	70% EtOH	2008	2008	-16.8448	145.741	C. Jansen	183/186	96/96	159/159	180/180	160/163	177/177	117/119	185/185	130/130	199/199	187/191
HB94	Holloways Beach, Cairns	Queensland, Australia	adult	female	70% EtOH	2008	2008	-16.8448	145.741	C. Jansen	189/189	96/114	159/159	180/182	163/163	168/177	117/125	185/185	130/130	199/199	187/191
HB95	Holloways Beach, Cairns	Queensland, Australia	adult	female	70% EtOH	2008	2008	-16.8448	145.741	C. Jansen	189/189	96/114	159/159	180/180	163/163	168/177	117/125	185/185	130/130	199/199	187/187
HB96	Holloways Beach, Cairns	Queensland, Australia	adult	female	70% EtOH	2008	2008	-16.8448	145.741	C. Jansen	189/189	114/114	159/161	180/180	160/163	168/177	117/121	185/185	130/130	197/199	187/187
HB97	Holloways Beach, Cairns	Queensland, Australia	adult	female	70% EtOH	2008	2008	-16.8448	145.741	C. Jansen	189/189	96/96	159/159	180/180	163/163	168/177	117/117	185/189	130/130	199/199	187/187
HB98	Holloways Beach, Cairns	Queensland, Australia	adult	female	70% EtOH	2008	2008	-16.8448	145.741	C. Jansen	189/189	114/114	159/159	180/180	163/163	168/177	117/125	185/189	130/130	199/199	187/187
CA282	Cairns	Queensland, Australia	adult	female	70% EtOH	2008	2008	-16.9269	145.759	C. Jansen	189/189	114/114	157/157	182/182	163/169	0/0	0/0	189/189	130/130	197/197	0/0
CA366	Cairns	Queensland, Australia	adult	female	70% EtOH	2008	2008	-16.9269	145.759	C. Jansen	192/192	114/114	157/159	176/178	163/169	168/168	119/123	185/185	130/130	197/199	191/191
CA369	Cairns	Queensland, Australia	adult	female	70% EtOH	2008	2008	-16.9269	145.759	C. Jansen	189/192	114/114	161/167	180/182	160/163	177/177	123/125	185/185	130/130	197/199	191/199
CA370	Cairns	Queensland, Australia	adult	female	70% EtOH	2008	2008	-16.9269	145.759	C. Jansen	189/189	114/114	159/165	180/180	160/169	168/168	121/121	189/191	130/130	197/199	187/187
CA371	Cairns	Queensland, Australia	adult	female	70% EtOH	2008	2008	-16.9269	145.759	C. Jansen	189/192	114/114	159/161	174/174	163/169	168/168	119/123	185/189	130/130	197/199	191/191
CA375	Cairns	Queensland, Australia	adult	female	70% EtOH	2008	2008	-16.9269	145.759	C. Jansen	189/192	96/114	157/161	178/180	160/169	168/168	125/125	185/189	130/130	197/199	0/0
CA380	Cairns	Queensland, Australia	adult	female	70% EtOH	2008	2008	-16.9269	145.759	C. Jansen	0/0	96/114	157/165	180/180	160/163	0/0	0/0	185/185	130/130	197/197	187/187
CA382	Cairns	Queensland, Australia	adult	female	70% EtOH	2008	2008	-16.9269	145.759	C. Jansen	192/192	114/114	159/161	172/182	0/0	150/168	0/0	185/185	0/0	199/199	187/191
CA391	Cairns	Queensland, Australia	adult	female	70% EtOH	2008	2008	-16.9269	145.759	C. Jansen	192/192	96/114	157/157	174/180	163/169	168/177	117/125	191/191	130/130	199/199	187/191
CA393	Cairns	Queensland, Australia	adult	female	70% EtOH	2008	2008	-16.9269	145.759	C. Jansen	0/0	114/114	157/157	180/182	163/163	177/177	121/125	185/189	132/132	199/199	187/191
CA396	Cairns	Queensland, Australia	adult	female	70% EtOH	2008	2008	-16.9269	145.759	C. Jansen	189/192	96/114	159/159	174/180	163/163	168/168	123/123	185/185	130/130	197/199	187/187
CA397	Cairns	Queensland, Australia	adult	female	70% EtOH	2008	2008	-16.9269	145.759	C. Jansen	189/189	114/114	161/163	182/182	0/0	168/177	121/121	189/191	132/132	199/199	187/187
CA398	Cairns	Queensland, Australia	adult	female	70% EtOH	2008	2008	-16.9269	145.759	C. Jansen	192/192	96/114	157/161	174/180	160/163	150/177	117/125	189/189	130/130	197/199	191/191
CA399	Cairns	Queensland, Australia	adult	female	70% EtOH	2008	2008	-16.9269	145.759	C. Jansen	192/192	114/114	157/157	180/180	163/163	177/177	119/123	185/189	132/132	199/199	187/191
CA400	Cairns	Queensland, Australia	adult	female	70% EtOH	2008	2008	-16.9269	145.759	C. Jansen	189/192	96/114	159/161	180/182	160/160	168/177	123/125	185/187	130/130	197/199	187/187
CA402	Cairns	Queensland, Australia	adult	female	70% EtOH	2008	2008	-16.9269	145.759	C. Jansen	0/0	96/96	157/161	0/0	169/169	0/0	123/123	185/185	130/130	199/199	187/187
CA408	Cairns	Queensland, Australia	adult	female	70% EtOH	2008	2008	-16.9269	145.759	C. Jansen	189/189	114/114	159/165	174/180	169/169	168/177	119/123	185/189	130/130	201/213	191/199
CA410	Cairns	Queensland, Australia	adult	female	70% EtOH	2008	2008	-16.9269	145.759	C. Jansen	189/189	114/114	159/161	174/182	160/163	150/177	0/0	185/185	130/130	199/199	187/199
CA414	Cairns	Queensland, Australia	adult	female	70% EtOH	2008	2008	-16.9269	145.759	C. Jansen	189/192	96/114	159/159	174/174	160/163	168/168	119/125	189/191	130/130	199/199	187/187
CA419	Cairns	Queensland, Australia	adult	female	70% EtOH	2008	2008	-16.9269	145.759	C. Jansen	192/195	96/114	159/161	174/180	160/169	150/177	117/125	185/189	132/132	213/213	191/191
CA421	Cairns	Queensland, Australia	adult	female	70% EtOH	2008	2008	-16.9269	145.759	C. Jansen	0/0	114/114	159/159	180/182	169/169	0/0	0/0	189/191	132/132	199/199	187/187
CA425	Cairns	Queensland, Australia	adult	female	70% EtOH	2008	2008	-16.9269	145.759	C. Jansen	189/195	96/114	157/159	174/174	169/169	0/0	123/123	185/191	130/130	197/199	187/191
CA433	Cairns	Queensland, Australia	adult	female	70% EtOH	2008	2008	-16.9269	145.759	C. Jansen	192/192	96/96	157/157	180/180	160/163	177/177	119/123	185/185	130/130	197/201	187/191
CA435	Cairns	Queensland, Australia	adult	female	70% EtOH	2008	2008	-16.9269	145.759	C. Jansen	189/192	114/114	161/165	180/182	163/169	168/168	117/117	185/185	130/130	197/199	191/191
CA437	Cairns	Queensland, Australia	adult	female	70% EtOH	2008	2008	-16.9269	145.759	C. Jansen	189/189	96/114	159/165	174/180	169/169	150/168	121/123	185/189	0/0	197/197	187/191
CA443	Cairns	Queensland, Australia	adult	female	70% EtOH	2008	2008	-16.9269	145.759	C. Jansen	189/192	96/114	157/159	180/180	160/163	0/0	0/0	185/189	130/130	197/197	191/191
CTW31	Charters Towers (west)	Queensland, Australia	-	-	70% EtOH	2010	2010	-20.075	146.25	CSIRO	192/192	114/114	159/161	174/180	163/163	150/177	123/123	185/185	130/130	199/199	187/187
CTW33	Charters Towers (west)	Queensland, Australia	-	-	70% EtOH	2010	2010	-20.075	146.25	CSIRO	192/192	114/114	161/163	174/180	169/169	168/168	123/123	185/185	132/132	199/199	191/191
CTW34	Charters Towers (west)	Queensland, Australia	-	-	70% EtOH	2010	2010	-20.075	146.25	CSIRO	192/192	96/114	161/167	174/180	169/169	150/168	123/123	185/185	132/132	199/199	187/191
CTW36	Charters Towers (west)	Queensland, Australia	-	-	70% EtOH	2010	2010	-20.075	146.25	CSIRO	189/192	114/114	157/161	180/180	160/163	150/168	123/125	185/185	130/130	197/201	187/191
CTW37	Charters Towers (west)	Queensland, Australia	-	-	70% EtOH	2010	2010	-20.075	146.25	CSIRO	192/192	114/114	159/167	180/180	169/169	168/168	123/123	185/185	132/132	199/199	187/191
CTW39	Charters Towers (west)	Queensland, Australia	-	-	70% EtOH	2010	2010	-20.075	146.25	CSIRO	192/192	96/114	159/161	180/180	163/169	168/168	123/123	185/185	130/130	197/199	191/191
CTW40	Charters Towers (west)	Queensland, Australia	-	-	70% EtOH	2010	2010	-20.075	146.25	CSIRO	192/192	96/114	159/167	174/174	169/169	150/168	123/123	185/185	132/132	199/199	187/191
CTS41	Charters Towers (south)	Queensland, Australia	-	-	70% EtOH	2010	2010	-20.0905	146.271	CSIRO	189/195	96/114	159/159	182/182	163/169	168/177	119/125	185/189	130/130	199/201	187/191
CTS42	Charters Towers (south)	Queensland, Australia	-	-	70% EtOH	2010	2010	-20.0905	146.271	CSIRO	189/189	96/114	159/161	172/180	163/169	0/0	121/123	185/189	132/132	199/199	187/187
CTS44	Charters Towers (south)	Queensland, Australia	-	-	70% EtOH	2010	2010	-20.0905	146.271	CSIRO	189/189	114/114	159/161	180/182	169/169	168/177	121/123	185/185	132/132	199/199	187/187
CTS45	Charters Towers (south)	Queensland, Australia	-	-	70% EtOH	2010	2010	-20.0905	146.271	CSIRO	189/195	114/114	159/159	172/180	163/169	168/177	123/123	189/191	130/132	0/0	191/191
CTS46	Charters Towers (south)	Queensland, Australia	-	-	70% EtOH	2010	2010	-20.0905	146.271	CSIRO	189/189	114/114	159/159	172/180	169/169	177/177	123/123	189/191	130/132	199/199	187/191
CTE51	Charters Towers (east)	Queensland, Australia	-	-	70% EtOH	2010	2010	-20.078	146.28	CSIRO	189/192	96/114	159/159	172/182	163/163	168/177	121/123	185/185	130/130	197/199	187/187
CTE52	Charters Towers (east)	Queensland, Australia	-	-	70% EtOH	2010	2010	-20.078	146.28	CSIRO	189/189	114/114	159/159	172/180	163/169	150/150	117/123	185/185	130/130	199/201	187/191
CTE53	Charters Towers (east)	Queensland, Australia	-	-	70% EtOH	2010	2010	-20.078	146.28	CSIRO	189/189	114/114	159/165	172/180	163/169	150/177	117/117	185/185	130/130	201/201	187/191
CTE54	Charters Towers (east)	Queensland, Australia	-	-	70% EtOH	2010	2010	-20.078	146.28	CSIRO	189/189	114/114	159/165	172/182	163/169	150/168	117/119	185/185	130/130	199/201	187/187
CTE55	Charters Towers (east)	Queensland, Australia	-	-	70% EtOH	2010	2010	-20.078	146.28	CSIRO	183/189	114/114	157/159	172/180	163/169	168/168	117/123	185/185	130/130	199/201	191/191
CTE56	Charters Towers (east)	Queensland, Australia	-	-	70% EtOH	2010	2010	-20.078	146.28	CSIRO	189/189	114/114	159/159	182/182	163/169	150/168	117/123	185/185	130/130	199/201	187/187
CTE57	Charters Towers (east)	Queensland, Australia	-	-	70% EtOH	2010	2010	-20.078	146.28	CSIRO	189/192	96/114	159/159	172/182	163/163	177/177	119/123	185/185	130/130	197/199	187/187
CTE58	Charters Towers (east)	Queensland, Australia	-	-	70% EtOH	2010	2010	-20.078	146.28	CSIRO	192/192	114/114	159/165	180/182	163/163	168/177	119/121	185/185	130/130	0/0	187/191
CTE59	Charters Towers (east)	Queensland, Australia	-	-	70% EtOH	2010	2010	-20.078	146.28	CSIRO	189/192	114/114	159/165	172/182	163/163	168/177	117/119	185/185	130/130	197/199	187/187
CTE60	Charters Towers (east)	Queensland, Australia	-	-	70% EtOH	2010	2010	-20.078	146.28	CSIRO	189/189	114/114	159/159	172/172	169/169	168/177	117/121	185/185	132/132	199/213	187/191
LR2	Longreach	Queensland, Australia	larva	-	70% EtOH	2011	2011-02-11	-23.436	144.259	CSIRO	189/189	96/114	157/157	174/180	160/163	168/168	123/123	185/185	130/130	197/199	187/187
LR3	Longreach	Queensland, Australia	larva	-	70% EtOH	2011	2011-02-11	-23.4416	144.269	CSIRO	189/189	114/114	157/159	180/182	163/163	0/0	0/0	185/185	130/130	199/213	187/191
LR4	Longreach	Queensland, Australia	larva	-	70% EtOH	2011	2011-02-11	-23.4416	144.269	CSIRO	0/0	114/114	0/0	174/180	169/169	0/0	123/123	185/185	132/132	199/199	187/191
LR5	Longreach	Queensland, Australia	larva	-	70% EtOH	2011	2011-02-11	-23.4383	144.262	CSIRO	192/195	96/114	159/159	180/182	160/163	168/174	121/121	185/189	130/130	199/213	187/187
LR6	Longreach	Queensland, Australia	larva	-	70% EtOH	2011	2011-02-11	-23.4383	144.262	CSIRO	189/189	114/114	159/161	172/180	163/163	168/168	123/123	185/185	130/130	197/199	187/187
LR8	Longreach	Queensland, Australia	larva	-	70% EtOH	2011	2011-02-11	-23.4383	144.262	CSIRO	189/189	96/114	159/167	174/180	160/163	168/168	121/121	185/185	130/130	201/213	187/187
LR9	Longreach	Queensland, Australia	larva	-	70% EtOH	2011	2011-02-11	-23.447	144.253	CSIRO	189/189	96/96	157/167	180/180	160/163	168/168	123/125	185/185	130/130	197/199	0/0
LR10	Longreach	Queensland, Australia	larva	-	70% EtOH	2011	2011-02-11	-23.447	144.253	CSIRO	0/0	114/114	157/167	180/182	163/169	0/0	119/121	185/189	130/130	199/199	187/187
LR11	Longreach	Queensland, Australia	larva	-	70% EtOH	2011	2011-02-11	-23.4444	144.24	CSIRO	189/189	96/114	157/157	0/0	160/169	0/0	123/123	185/185	130/130	197/213	187/187
LR12	Longreach	Queensland, Australia	larva	-	70% EtOH	2011	2011-02-11	-23.4444	144.24	CSIRO	189/189	96/114	157/167	180/180	0/0	0/0	123/123	185/185	132/132	199/201	187/187
LR13	Longreach	Queensland, Australia	larva	-	70% EtOH	2011	2011-02-11	-23.4444	144.24	CSIRO	189/189	114/114	157/161	180/182	163/163	168/174	121/121	185/185	130/130	197/213	0/0
LR14	Longreach	Queensland, Australia	larva	-	70% EtOH	2011	2011-02-11	-23.4444	144.24	CSIRO	0/0	114/114	157/159	180/180	163/169	168/174	0/0	189/189	130/130	197/213	187/187
LR16	Longreach	Queensland, Australia	larva	-	70% EtOH	2011	2011-02-11	-23.4364	144.262	CSIRO	189/189	96/114	0/0	180/180	163/163	168/174	0/0	185/185	130/130	199/199	187/187
LR17	Longreach	Queensland, Australia	larva	-	70% EtOH	2011	2011-02-11	-23.4383	144.262	CSIRO	189/189	96/96	161/167	174/180	163/169	168/177	121/123	185/189	130/130	199/213	187/187
LR18	Longreach	Queensland, Australia	larva	-	70% EtOH	2011	2011-02-11	-23.4431	144.242	CSIRO	189/189	114/114	159/161	172/180	163/169	168/168	123/123	185/189	130/130	197/199	187/187
LR20	Longreach	Queensland, Australia	larva	-	70% EtOH	2011	2011-02-11	-23.4417	144.253	CSIRO	189/189	96/114	159/167	174/180	163/169	0/0	121/123	185/185	130/130	199/199	187/191
LR21	Longreach	Queensland, Australia	larva	-	70% EtOH	2011	2011-02-11	-23.4418	144.256	CSIRO	192/192	96/114	157/167	180/180	169/169	0/0	0/0	185/185	132/132	199/201	187/187
LR24	Longreach	Queensland, Australia	larva	-	70% EtOH	2011	2011-02-11	-23.4474	144.248	CSIRO	189/189	96/96	157/167	174/180	160/163	0/0	0/0	185/189	130/130	199/201	0/0
LR26	Longreach	Queensland, Australia	larva	-	70% EtOH	2011	2011-02-11	-23.4474	144.248	CSIRO	189/189	114/114	157/157	180/180	160/163	168/174	0/0	189/189	130/130	197/199	187/187
LR27	Longreach	Queensland, Australia	larva	-	70% EtOH	2011	2011-02-11	-23.4343	144.263	CSIRO	189/189	96/96	157/157	174/180	160/160	168/174	121/121	185/185	130/130	201/201	187/187
LR29	Longreach	Queensland, Australia	larva	-	70% EtOH	2011	2011-02-11	-23.4418	144.256	CSIRO	189/189	96/114	157/167	180/180	163/169	168/174	123/123	185/185	130/130	199/213	187/187
LR30	Longreach	Queensland, Australia	larva	-	70% EtOH	2011	2011-02-11	-23.4359	144.255	CSIRO	189/189	96/96	157/159	180/180	160/163	168/168	121/123	185/185	130/130	199/213	187/187
LR31	Longreach	Queensland, Australia	larva	-	70% EtOH	2011	2011-02-11	-23.4342	144.258	CSIRO	189/189	96/114	159/167	180/180	163/163	168/174	121/123	185/185	130/130	197/213	187/187
LR32	Longreach	Queensland, Australia	larva	-	70% EtOH	2011	2011-02-11	-23.4342	144.258	CSIRO	189/189	96/114	161/161	180/180	169/169	168/168	123/123	185/185	132/132	199/199	191/191
LR36	Longreach	Queensland, Australia	larva	-	70% EtOH	2011	2011-02-11	-23.4466	144.247	CSIRO	189/192	96/96	159/167	174/180	160/163	168/174	121/121	185/185	130/130	197/199	187/191
LR37	Longreach	Queensland, Australia	larva	-	70% EtOH	2011	2011-02-11	-23.4466	144.247	CSIRO	0/0	96/114	161/167	174/180	160/163	168/177	123/123	185/189	130/130	199/199	0/0
RO10_12_1	Rockhampton	Queensland, Australia	larva	-	70% EtOH	2010	2010-03-15	-23.3805	150.501	CSIRO	189/189	0/0	157/159	182/182	163/169	168/168	117/123	185/189	130/130	197/197	191/191
RO10_15_2	Rockhampton	Queensland, Australia	larva	-	70% EtOH	2010	2010-03-15	-23.3805	150.501	CSIRO	189/189	96/96	157/161	182/182	163/169	168/177	119/123	185/185	130/130	197/199	191/191
RO10_16_1	Rockhampton	Queensland, Australia	larva	-	70% EtOH	2010	2010-03-15	-23.3805	150.501	CSIRO	189/189	96/96	159/167	174/182	163/169	168/168	119/123	185/191	130/130	197/197	191/191
RO10_16_2	Rockhampton	Queensland, Australia	larva	-	70% EtOH	2010	2010-03-15	-23.3805	150.501	CSIRO	189/189	96/96	159/159	174/182	163/169	0/0	121/121	185/185	130/130	197/197	187/191
RO10_17_1	Rockhampton	Queensland, Australia	larva	-	70% EtOH	2010	2010-03-15	-23.3805	150.501	CSIRO	189/192	96/96	159/159	174/182	169/169	168/174	121/121	185/185	130/130	197/199	187/191
RO10_17_2	Rockhampton	Queensland, Australia	larva	-	70% EtOH	2010	2010-03-15	-23.3805	150.501	CSIRO	189/189	96/114	159/159	174/182	163/169	150/168	119/121	185/189	130/130	199/199	187/187
RO10_18_1	Rockhampton	Queensland, Australia	larva	-	70% EtOH	2010	2010-03-15	-23.3805	150.501	CSIRO	192/195	96/96	159/165	180/182	163/169	168/177	121/123	185/185	130/130	197/199	187/187
RO10_19_1	Rockhampton	Queensland, Australia	larva	-	70% EtOH	2010	2010-03-15	-23.3805	150.501	CSIRO	0/0	96/102	157/161	174/180	163/169	150/177	117/123	185/185	130/130	197/199	187/187
RO10_19_2	Rockhampton	Queensland, Australia	larva	-	70% EtOH	2010	2010-03-15	-23.3805	150.501	CSIRO	0/0	114/114	157/159	180/182	163/169	168/177	117/117	191/191	130/130	199/199	187/187
RO10_21_1	Rockhampton	Queensland, Australia	larva	-	70% EtOH	2010	2010-03-15	-23.3805	150.501	CSIRO	189/189	96/114	159/159	180/180	163/169	150/177	121/123	185/189	130/130	197/199	187/187
RO10_21_2	Rockhampton	Queensland, Australia	larva	-	70% EtOH	2010	2010-03-15	-23.3805	150.501	CSIRO	189/189	96/96	0/0	172/180	169/169	168/168	121/123	185/185	130/130	0/0	187/187
RO10_21_3	Rockhampton	Queensland, Australia	larva	-	70% EtOH	2010	2010-03-15	-23.3805	150.501	CSIRO	189/189	96/96	159/167	180/180	163/169	174/174	121/121	185/189	132/132	197/199	187/187
RO10_22_1	Rockhampton	Queensland, Australia	larva	-	70% EtOH	2010	2010-03-15	-23.3805	150.501	CSIRO	192/195	0/0	149/159	180/182	163/169	168/174	121/123	185/185	130/130	199/199	187/191
RO10_22_2	Rockhampton	Queensland, Australia	larva	-	70% EtOH	2010	2010-03-15	-23.3805	150.501	CSIRO	192/192	96/96	159/161	174/182	169/169	168/177	119/121	185/185	130/130	199/199	187/191
RO10_22_3	Rockhampton	Queensland, Australia	larva	-	70% EtOH	2010	2010-03-15	-23.3805	150.501	CSIRO	189/189	96/96	159/159	172/180	163/169	0/0	117/121	185/185	130/130	199/199	191/191
RO10_23_1	Rockhampton	Queensland, Australia	larva	-	70% EtOH	2010	2010-03-15	-23.3805	150.501	CSIRO	189/192	96/114	157/159	174/174	163/169	0/0	0/0	185/187	130/130	199/199	0/0
RO10_23_2	Rockhampton	Queensland, Australia	larva	-	70% EtOH	2010	2010-03-15	-23.3805	150.501	CSIRO	189/189	96/96	159/159	182/182	160/169	168/168	121/121	185/185	130/130	199/199	187/191
RO10_24_2	Rockhampton	Queensland, Australia	larva	-	70% EtOH	2010	2010-03-15	-23.3805	150.501	CSIRO	189/189	96/114	159/159	0/0	169/169	0/0	117/119	185/185	130/130	197/199	0/0
RO10_25_1	Rockhampton	Queensland, Australia	larva	-	70% EtOH	2010	2010-03-15	-23.3805	150.501	CSIRO	189/195	96/114	159/161	180/180	163/169	168/174	0/0	185/185	130/130	199/213	187/187
RO10_25_2	Rockhampton	Queensland, Australia	larva	-	70% EtOH	2010	2010-03-15	-23.3805	150.501	CSIRO	189/192	96/114	159/161	172/180	163/163	0/0	119/123	185/185	130/130	199/199	187/187
RO10_26_1	Rockhampton	Queensland, Australia	larva	-	70% EtOH	2010	2010-03-15	-23.3805	150.501	CSIRO	189/189	96/96	159/159	180/180	169/169	177/177	0/0	185/185	132/132	0/0	187/187
RO10_27_1	Rockhampton	Queensland, Australia	larva	-	70% EtOH	2010	2010-03-15	-23.3805	150.501	CSIRO	183/183	96/114	159/161	180/182	169/169	168/177	121/121	185/189	132/132	199/199	187/187
RO10_28_1	Rockhampton	Queensland, Australia	larva	-	70% EtOH	2010	2010-03-15	-23.3805	150.501	CSIRO	189/189	114/114	159/159	0/0	169/169	0/0	123/123	185/189	130/130	197/199	191/191
RO10_31_1	Rockhampton	Queensland, Australia	larva	-	70% EtOH	2010	2010-03-15	-23.3805	150.501	CSIRO	189/189	102/114	0/0	180/180	160/169	0/0	0/0	185/185	132/132	197/197	187/187
RO10_32_1	Rockhampton	Queensland, Australia	larva	-	70% EtOH	2010	2010-03-15	-23.3805	150.501	CSIRO	189/189	96/96	157/159	174/180	169/169	168/168	119/121	185/185	130/130	197/197	187/191
EM10_1_1	Emerald	Queensland, Australia	larva	-	70% EtOH	2010	2010-03-01	-23.5273	148.165	CSIRO	192/192	96/96	161/165	180/180	163/169	168/177	119/121	185/189	130/130	197/197	187/187
EM10_10_1	Emerald	Queensland, Australia	larva	-	70% EtOH	2010	2010-03-01	-23.5273	148.165	CSIRO	189/192	114/114	161/161	180/182	163/169	168/168	117/119	185/185	130/130	199/199	187/187
EM10_11_1	Emerald	Queensland, Australia	larva	-	70% EtOH	2010	2010-03-01	-23.5273	148.165	CSIRO	189/192	96/96	159/161	180/182	163/169	0/0	0/0	185/185	130/130	197/213	187/187
EM10_12_1	Emerald	Queensland, Australia	larva	-	70% EtOH	2010	2010-03-01	-23.5273	148.165	CSIRO	192/195	114/114	161/165	172/180	169/169	168/168	0/0	185/189	0/0	199/213	187/191
EM10_13_1	Emerald	Queensland, Australia	larva	-	70% EtOH	2010	2010-03-02	-23.5273	148.165	CSIRO	192/192	96/96	157/159	172/182	163/163	168/177	121/121	185/185	130/130	197/199	187/191
EM10_13_3	Emerald	Queensland, Australia	larva	-	70% EtOH	2010	2010-03-02	-23.5273	148.165	CSIRO	192/192	96/96	159/159	172/182	163/163	168/177	121/121	185/185	130/130	199/201	191/191
EM10_13_8	Emerald	Queensland, Australia	larva	-	70% EtOH	2010	2010-03-02	-23.5273	148.165	CSIRO	192/192	96/96	157/157	180/182	163/163	150/177	121/121	185/185	130/130	199/201	187/187
EM10_17_2	Emerald	Queensland, Australia	larva	-	70% EtOH	2010	2010-03-01	-23.5273	148.165	CSIRO	192/192	96/114	0/0	180/182	163/169	150/168	119/119	185/185	130/130	197/201	187/187
EM10_18_1	Emerald	Queensland, Australia	larva	-	70% EtOH	2010	2010-03-02	-23.5273	148.165	CSIRO	183/192	96/114	157/161	180/182	163/169	150/168	123/123	185/185	130/130	199/199	187/191
EM10_19_1	Emerald	Queensland, Australia	larva	-	70% EtOH	2010	2010-03-02	-23.5273	148.165	CSIRO	192/192	96/96	157/167	182/182	163/163	0/0	121/121	185/185	130/130	197/197	0/0
EM10_2_1	Emerald	Queensland, Australia	larva	-	70% EtOH	2010	2010-03-02	-23.5273	148.165	CSIRO	189/189	96/96	157/159	180/180	163/169	168/168	119/123	185/185	130/130	197/197	187/191
EM10_20_1	Emerald	Queensland, Australia	larva	-	70% EtOH	2010	2010-03-02	-23.5273	148.165	CSIRO	192/192	114/114	157/159	180/182	169/169	168/177	121/121	0/0	130/130	197/213	187/187
EM10_21_1	Emerald	Queensland, Australia	larva	-	70% EtOH	2010	2010-03-01	-23.5273	148.165	CSIRO	192/192	96/96	157/161	182/182	163/163	168/177	121/121	0/0	130/130	213/213	187/187
EM10_21_3	Emerald	Queensland, Australia	larva	-	70% EtOH	2010	2010-03-01	-23.5273	148.165	CSIRO	189/189	114/114	157/159	180/182	163/163	168/177	121/121	185/185	130/130	0/0	187/187
EM10_22_1	Emerald	Queensland, Australia	larva	-	70% EtOH	2010	2010-03-01	-23.5273	148.165	CSIRO	183/192	96/114	157/161	180/182	163/163	150/168	119/119	185/189	130/130	199/213	187/191
EM10_22_2	Emerald	Queensland, Australia	larva	-	70% EtOH	2010	2010-03-01	-23.5273	148.165	CSIRO	192/192	96/96	157/159	172/178	163/163	168/177	117/123	185/185	130/130	197/213	187/187
EM10_23_1	Emerald	Queensland, Australia	larva	-	70% EtOH	2010	2010-03-02	-23.5273	148.165	CSIRO	189/189	96/96	157/165	180/180	163/169	168/177	121/121	185/185	130/130	197/199	0/0
EM10_23_3	Emerald	Queensland, Australia	larva	-	70% EtOH	2010	2010-03-02	-23.5273	148.165	CSIRO	192/192	96/114	157/159	180/182	163/163	150/168	121/121	185/185	130/130	197/197	187/187
EM10_27_1	Emerald	Queensland, Australia	larva	-	70% EtOH	2010	2010-03-01	-23.5273	148.165	CSIRO	189/195	96/114	161/161	178/182	163/169	177/177	121/121	185/185	130/130	199/199	187/191
EM10_28_1	Emerald	Queensland, Australia	larva	-	70% EtOH	2010	2010-03-01	-23.5273	148.165	CSIRO	0/0	114/114	157/167	180/182	163/163	168/168	119/121	185/191	130/130	0/0	0/0
EM10_30_1	Emerald	Queensland, Australia	larva	-	70% EtOH	2010	2010-03-01	-23.5273	148.165	CSIRO	189/189	96/114	161/161	180/180	163/163	168/168	119/121	185/189	132/132	197/199	0/0
EM10_31_1	Emerald	Queensland, Australia	larva	-	70% EtOH	2010	2010-03-01	-23.5273	148.165	CSIRO	0/0	96/96	161/161	180/182	163/163	177/177	121/123	185/185	130/130	213/213	187/187
EM10_32_1	Emerald	Queensland, Australia	larva	-	70% EtOH	2010	2010-03-01	-23.5273	148.165	CSIRO	183/195	96/96	159/159	180/182	163/169	150/150	119/121	185/185	130/130	197/197	187/187
EM10_4_1	Emerald	Queensland, Australia	larva	-	70% EtOH	2010	2010-03-02	-23.5273	148.165	CSIRO	192/192	96/114	157/159	172/180	163/169	168/177	121/121	185/189	130/130	213/213	187/187
EM10_6_1	Emerald	Queensland, Australia	larva	-	70% EtOH	2010	2010-03-02	-23.5273	148.165	CSIRO	183/189	96/114	159/161	182/182	163/163	168/177	119/121	185/185	130/130	199/213	187/187
EM10_7_1	Emerald	Queensland, Australia	larva	-	70% EtOH	2010	2010-03-01	-23.5273	148.165	CSIRO	0/0	96/114	157/157	180/182	163/163	177/177	121/125	185/185	130/130	197/213	187/187
EM10_8_1	Emerald	Queensland, Australia	larva	-	70% EtOH	2010	2010-03-01	-23.5273	148.165	CSIRO	0/0	96/114	161/165	0/0	163/169	150/168	0/0	185/189	130/130	199/213	187/187
MT10_1_1	Mt Morgan	Queensland, Australia	larva	-	70% EtOH	2010	2010-03-11	-23.6438	150.397	CSIRO	189/192	114/114	157/159	174/182	160/169	150/168	117/121	185/185	130/130	199/201	187/187
MT10_1_2	Mt Morgan	Queensland, Australia	larva	-	70% EtOH	2010	2010-03-11	-23.6438	150.397	CSIRO	189/195	96/96	157/161	174/182	163/163	168/177	117/123	185/185	130/130	199/199	187/187
MT10_1_3	Mt Morgan	Queensland, Australia	larva	-	70% EtOH	2010	2010-03-11	-23.6438	150.397	CSIRO	192/195	114/114	161/161	174/180	160/169	0/0	121/121	185/185	130/130	197/201	187/187
MT10_10_1	Mt Morgan	Queensland, Australia	larva	-	70% EtOH	2010	2010-03-11	-23.6438	150.397	CSIRO	192/195	96/96	159/161	180/182	160/169	168/168	117/123	185/185	130/130	199/199	187/187
MT10_11_1	Mt Morgan	Queensland, Australia	larva	-	70% EtOH	2010	2010-03-11	-23.6438	150.397	CSIRO	189/195	96/96	159/159	174/182	163/169	168/174	121/123	185/185	130/130	199/199	187/187
MT10_13_1	Mt Morgan	Queensland, Australia	larva	-	70% EtOH	2010	2010-03-11	-23.6438	150.397	CSIRO	189/189	96/114	159/161	174/182	163/169	0/0	117/123	185/185	130/130	199/199	187/187
MT10_14_1	Mt Morgan	Queensland, Australia	larva	-	70% EtOH	2010	2010-03-11	-23.6438	150.397	CSIRO	189/195	96/96	157/159	174/182	163/163	168/168	117/121	185/189	130/130	197/199	0/0
MT10_14_3	Mt Morgan	Queensland, Australia	larva	-	70% EtOH	2010	2010-03-11	-23.6438	150.397	CSIRO	183/183	96/96	157/159	182/182	163/169	168/177	117/123	185/187	130/130	197/199	187/187
MT10_2_1	Mt Morgan	Queensland, Australia	larva	-	70% EtOH	2010	2010-03-11	-23.6438	150.397	CSIRO	189/195	96/96	159/165	174/182	169/169	168/168	119/119	185/185	132/132	199/199	187/187
MT10_2_2	Mt Morgan	Queensland, Australia	larva	-	70% EtOH	2010	2010-03-11	-23.6438	150.397	CSIRO	189/192	96/96	159/159	182/182	169/169	168/177	119/123	185/185	132/132	199/199	187/191
MT10_2_3	Mt Morgan	Queensland, Australia	larva	-	70% EtOH	2010	2010-03-11	-23.6438	150.397	CSIRO	192/195	96/96	159/159	180/180	169/169	168/177	119/123	185/185	132/132	197/199	187/191
MT10_3_1	Mt Morgan	Queensland, Australia	larva	-	70% EtOH	2010	2010-03-11	-23.6438	150.397	CSIRO	183/192	96/96	159/161	180/180	160/169	168/177	119/123	185/185	130/130	199/199	187/187
MT10_3_2	Mt Morgan	Queensland, Australia	larva	-	70% EtOH	2010	2010-03-11	-23.6438	150.397	CSIRO	192/195	96/96	159/159	182/182	160/163	177/177	121/123	0/0	130/130	199/199	187/187
MT10_3_3	Mt Morgan	Queensland, Australia	larva	-	70% EtOH	2010	2010-03-11	-23.6438	150.397	CSIRO	189/189	96/114	159/161	174/180	169/169	0/0	121/123	185/185	132/132	0/0	187/191
MT10_4_1	Mt Morgan	Queensland, Australia	larva	-	70% EtOH	2010	2010-03-11	-23.6438	150.397	CSIRO	189/189	96/96	159/161	174/180	169/169	177/177	117/117	0/0	132/132	197/199	187/191
MT10_5_1	Mt Morgan	Queensland, Australia	larva	-	70% EtOH	2010	2010-03-11	-23.6438	150.397	CSIRO	192/192	96/96	159/161	182/182	163/163	0/0	0/0	0/0	130/130	197/199	187/187
MT10_6_1	Mt Morgan	Queensland, Australia	larva	-	70% EtOH	2010	2010-03-11	-23.6438	150.397	CSIRO	183/192	114/114	159/159	180/182	169/169	168/177	121/123	185/191	130/130	197/199	187/191
MT10_6_2	Mt Morgan	Queensland, Australia	larva	-	70% EtOH	2010	2010-03-11	-23.6438	150.397	CSIRO	189/189	114/114	159/159	174/180	160/163	168/168	117/123	185/191	130/130	197/197	187/191
MT10_6_3	Mt Morgan	Queensland, Australia	larva	-	70% EtOH	2010	2010-03-11	-23.6438	150.397	CSIRO	192/195	96/96	157/161	180/180	160/163	168/177	117/119	185/189	130/130	197/199	187/187
MT10_8_1	Mt Morgan	Queensland, Australia	larva	-	70% EtOH	2010	2010-03-11	-23.6438	150.397	CSIRO	189/192	114/114	157/161	180/182	163/163	168/168	117/123	185/185	132/132	199/199	187/187
MT10_9_2	Mt Morgan	Queensland, Australia	larva	-	70% EtOH	2010	2010-03-11	-23.6438	150.397	CSIRO	192/192	114/114	159/159	174/180	163/163	168/168	121/123	185/185	130/130	197/199	187/187
YE10_1_1	Yeppoon	Queensland, Australia	larva	-	70% EtOH	2010	2010-03-12	-23.1313	150.741	CSIRO	192/192	96/96	159/159	172/174	169/169	177/177	119/119	185/185	130/130	199/201	191/191
YE10_2_1	Yeppoon	Queensland, Australia	larva	-	70% EtOH	2010	2010-03-12	-23.1313	150.741	CSIRO	189/189	96/96	159/159	180/180	163/169	168/168	119/121	185/185	130/132	197/199	187/191
YE10_2_2	Yeppoon	Queensland, Australia	larva	-	70% EtOH	2010	2010-03-12	-23.1313	150.741	CSIRO	0/0	96/114	157/161	0/0	163/163	0/0	121/123	185/185	130/130	197/213	191/191
YE10_2_3	Yeppoon	Queensland, Australia	larva	-	70% EtOH	2010	2010-03-12	-23.1313	150.741	CSIRO	192/192	96/96	159/159	174/180	163/163	168/168	119/121	185/185	130/130	199/213	191/191
YE10_3_1	Yeppoon	Queensland, Australia	larva	-	70% EtOH	2010	2010-03-12	-23.1313	150.741	CSIRO	189/189	96/96	159/159	180/180	163/163	0/0	119/121	185/185	130/130	197/199	187/191
YE10_3_2	Yeppoon	Queensland, Australia	larva	-	70% EtOH	2010	2010-03-12	-23.1313	150.741	CSIRO	189/189	96/96	159/159	180/180	163/163	0/0	119/121	185/185	130/132	197/199	187/191
YE10_3_3	Yeppoon	Queensland, Australia	larva	-	70% EtOH	2010	2010-03-12	-23.1313	150.741	CSIRO	189/189	96/96	159/159	174/174	163/163	168/168	121/123	185/185	130/130	197/199	191/191
YE10_4_1	Yeppoon	Queensland, Australia	larva	-	70% EtOH	2010	2010-03-12	-23.1313	150.741	CSIRO	0/0	96/114	161/161	172/180	163/169	168/168	121/121	185/185	130/130	197/197	191/191
YE10_5_1	Yeppoon	Queensland, Australia	larva	-	70% EtOH	2010	2010-03-12	-23.1313	150.741	CSIRO	189/189	96/114	0/0	172/180	163/163	150/168	119/119	185/189	130/130	197/199	191/191
YE10_6_1	Yeppoon	Queensland, Australia	larva	-	70% EtOH	2010	2010-03-12	-23.1313	150.741	CSIRO	192/192	96/114	159/161	180/180	163/163	168/168	119/119	185/189	130/130	197/201	191/191
YE10_6_2	Yeppoon	Queensland, Australia	larva	-	70% EtOH	2010	2010-03-12	-23.1313	150.741	CSIRO	192/192	96/114	159/159	180/182	163/169	168/177	117/119	185/189	130/132	199/199	0/0
YE10_6_3	Yeppoon	Queensland, Australia	larva	-	70% EtOH	2010	2010-03-12	-23.1313	150.741	CSIRO	192/192	96/96	159/159	180/182	163/163	150/177	117/119	185/189	130/130	199/199	187/191
HON5	Honiara	Guadalcanal, Solomon Islands	adult	female	70% EtOH	2015	Apr-Jun 2015	-9.44612	159.973	N. Lobo	192/192	114/114	157/159	172/178	157/169	168/174	125/125	185/187	132/134	199/213	187/187
HON7	Honiara	Guadalcanal, Solomon Islands	adult	female	70% EtOH	2015	Apr-Jun 2015	-9.44612	159.973	N. Lobo	189/189	96/96	157/161	0/0	169/169	162/168	113/119	185/189	130/130	197/197	187/191
HON8	Honiara	Guadalcanal, Solomon Islands	adult	female	70% EtOH	2015	Apr-Jun 2015	-9.44612	159.973	N. Lobo	186/192	114/114	149/157	182/182	160/169	168/168	117/121	187/187	132/132	197/211	191/191
HON9	Honiara	Guadalcanal, Solomon Islands	adult	female	70% EtOH	2015	Apr-Jun 2015	-9.44612	159.973	N. Lobo	189/189	96/114	147/159	172/180	157/169	177/177	117/117	185/189	130/132	197/197	187/187
HON10	Honiara	Guadalcanal, Solomon Islands	adult	female	70% EtOH	2015	Apr-Jun 2015	-9.44612	159.973	N. Lobo	189/189	96/114	159/161	180/180	160/169	0/0	0/0	185/185	132/132	197/197	189/189
HON11	Honiara	Guadalcanal, Solomon Islands	adult	female	70% EtOH	2015	Apr-Jun 2015	-9.44612	159.973	N. Lobo	189/189	114/114	157/157	180/180	160/163	168/174	117/125	185/185	130/130	197/211	187/187
HON12	Honiara	Guadalcanal, Solomon Islands	adult	female	70% EtOH	2015	Apr-Jun 2015	-9.44612	159.973	N. Lobo	189/195	96/114	159/159	172/180	169/169	168/177	125/125	185/185	130/132	197/199	187/187
HON13	Honiara	Guadalcanal, Solomon Islands	adult	female	70% EtOH	2015	Apr-Jun 2015	-9.44612	159.973	N. Lobo	192/192	114/114	157/159	180/180	169/169	168/168	117/125	185/185	130/132	197/211	191/191
HON14	Honiara	Guadalcanal, Solomon Islands	adult	female	70% EtOH	2015	Apr-Jun 2015	-9.44612	159.973	N. Lobo	183/192	96/96	159/159	172/180	0/0	168/168	117/117	185/185	132/132	203/213	191/191
HON15	Honiara	Guadalcanal, Solomon Islands	adult	female	70% EtOH	2015	Apr-Jun 2015	-9.44612	159.973	N. Lobo	192/195	114/114	157/159	172/178	160/169	168/177	117/125	185/185	130/130	197/211	191/203
HON16	Honiara	Guadalcanal, Solomon Islands	adult	female	70% EtOH	2015	Apr-Jun 2015	-9.44612	159.973	N. Lobo	186/192	114/114	149/159	174/180	160/169	165/174	121/131	185/185	130/130	197/211	187/191
HON17	Honiara	Guadalcanal, Solomon Islands	adult	female	70% EtOH	2015	Apr-Jun 2015	-9.44612	159.973	N. Lobo	189/189	96/96	157/159	180/180	157/160	168/168	117/117	185/185	130/130	199/213	191/191
HON18	Honiara	Guadalcanal, Solomon Islands	adult	female	70% EtOH	2015	Apr-Jun 2015	-9.44612	159.973	N. Lobo	192/192	96/114	159/159	172/174	160/169	168/168	117/121	185/189	132/132	197/197	191/203
HON19	Honiara	Guadalcanal, Solomon Islands	adult	female	70% EtOH	2015	Apr-Jun 2015	-9.44612	159.973	N. Lobo	189/189	96/96	159/159	170/180	169/169	168/168	117/125	185/185	132/132	197/197	187/191
HON20	Honiara	Guadalcanal, Solomon Islands	adult	female	70% EtOH	2015	Apr-Jun 2015	-9.44612	159.973	N. Lobo	189/189	96/114	159/159	170/170	160/169	168/168	119/125	185/189	130/132	195/197	187/191
HON21	Honiara	Guadalcanal, Solomon Islands	adult	female	70% EtOH	2015	Apr-Jun 2015	-9.44612	159.973	N. Lobo	192/192	114/114	157/157	178/178	157/157	168/168	117/125	185/189	132/136	211/211	187/191
HON22	Honiara	Guadalcanal, Solomon Islands	adult	female	70% EtOH	2015	Apr-Jun 2015	-9.44612	159.973	N. Lobo	189/189	96/96	159/159	174/180	0/0	168/168	117/125	185/185	132/132	197/197	191/191
HON23	Honiara	Guadalcanal, Solomon Islands	adult	female	70% EtOH	2015	Apr-Jun 2015	-9.44612	159.973	N. Lobo	0/0	114/114	149/157	174/180	160/169	168/168	121/121	185/185	132/132	197/211	191/191
aegPM1	Port Moresby, National Capital District	Papua New Guinea	adult	-	dry/silicon beads	2014	2014-02-12	-9.44278	147.146389	M.J. Bangs	189/192	114/114	157/157	180/180	163/163	174/174	119/119	185/185	136/136	197/197	187/191
aegPM2	Port Moresby, National Capital District	Papua New Guinea	adult	-	dry/silicon beads	2014	2014-02-12	-9.44278	147.146389	M.J. Bangs	189/192	114/114	159/159	180/180	163/169	168/174	125/125	185/185	132/136	197/197	187/191
aegPM3	Port Moresby, National Capital District	Papua New Guinea	adult	-	dry/silicon beads	2014	2014-02-12	-9.44278	147.146389	M.J. Bangs	189/189	114/114	157/157	180/180	169/169	174/177	117/123	185/193	130/136	197/197	191/191
aegPM4	Port Moresby, National Capital District	Papua New Guinea	adult	-	dry/silicon beads	2014	2014-02-12	-9.44278	147.146389	M.J. Bangs	192/192	114/114	157/159	180/180	163/169	168/177	123/123	185/185	130/130	197/197	187/191
aegPM5	Port Moresby, National Capital District	Papua New Guinea	adult	-	dry/silicon beads	2014	2014-02-12	-9.44278	147.146389	M.J. Bangs	195/195	114/114	157/159	180/180	0/0	177/177	123/123	185/185	130/130	197/197	191/191
aegPM6	Port Moresby, National Capital District	Papua New Guinea	adult	-	dry/silicon beads	2014	2014-02-12	-9.44278	147.146389	M.J. Bangs	189/195	114/114	159/159	180/180	169/169	168/177	123/123	185/185	130/130	197/199	187/191
aegPM7	Port Moresby, National Capital District	Papua New Guinea	adult	-	dry/silicon beads	2014	2014-02-12	-9.44278	147.146389	M.J. Bangs	192/195	114/114	157/159	180/180	160/163	174/177	117/125	185/193	130/136	197/197	187/191
aegPM8	Port Moresby, National Capital District	Papua New Guinea	adult	-	dry/silicon beads	2014	2014-02-12	-9.44278	147.146389	M.J. Bangs	195/195	114/114	157/159	180/180	160/160	168/168	117/125	185/193	132/132	197/197	191/191
aegTIM1	Timika (site 1), Mimika District, Papua Province, Indonesia	Papua, Indonesia	adult	-	dry/silicon beads	2015	2015-06-08	-4.3943	136.932	M.J. Bangs	195/195	108/108	157/159	174/178	160/169	168/168	119/119	189/189	132/132	213/213	191/191
aegTIM2	Timika (site 1), Mimika District, Papua Province, Indonesia	Papua, Indonesia	adult	-	dry/silicon beads	2015	2015-06-08	-4.3943	136.932	M.J. Bangs	195/195	108/114	157/159	178/180	160/169	168/168	119/119	189/189	132/132	213/213	191/191
aegTIM3	Timika (site 1), Mimika District, Papua Province, Indonesia	Papua, Indonesia	adult	-	dry/silicon beads	2015	2015-06-08	-4.3943	136.932	M.J. Bangs	195/195	108/114	157/159	174/178	160/160	168/174	119/119	189/189	132/132	197/213	191/191
aegTIM4	Timika (site 1), Mimika District, Papua Province, Indonesia	Papua, Indonesia	adult	-	dry/silicon beads	2015	2015-06-08	-4.3943	136.932	M.J. Bangs	195/198	108/114	159/159	180/180	160/169	150/168	117/125	187/189	130/132	213/213	191/191
aegTIM5	Timika (site 1), Mimika District, Papua Province, Indonesia	Papua, Indonesia	adult	-	dry/silicon beads	2015	2015-06-08	-4.3943	136.932	M.J. Bangs	195/195	108/108	159/159	180/180	160/160	168/168	117/125	187/189	132/132	213/213	191/191
aegTIM6	Timika (site 1), Mimika District, Papua Province, Indonesia	Papua, Indonesia	adult	-	dry/silicon beads	2015	2015-06-08	-4.3943	136.932	M.J. Bangs	195/195	108/114	157/159	174/178	160/160	168/168	119/119	189/189	132/132	213/213	191/191
aegTIM7	Timika (site 1), Mimika District, Papua Province, Indonesia	Papua, Indonesia	adult	-	dry/silicon beads	2015	2015-06-08	-4.3943	136.932	M.J. Bangs	192/198	108/114	159/159	180/180	160/169	150/174	117/125	187/189	130/132	213/213	191/191
aegTIM8	Timika (site 1), Mimika District, Papua Province, Indonesia	Papua, Indonesia	adult	-	dry/silicon beads	2015	2015-06-08	-4.3943	136.932	M.J. Bangs	192/192	96/114	157/157	174/178	169/169	168/174	117/119	189/189	132/132	197/213	191/191
aegTIM9	Timika (site 1), Mimika District, Papua Province, Indonesia	Papua, Indonesia	adult	-	dry/silicon beads	2015	2015-06-08	-4.3943	136.932	M.J. Bangs	195/195	108/114	157/159	174/178	160/169	168/168	119/119	189/189	132/132	213/213	191/191
aegTIM10	Timika (site 1), Mimika District, Papua Province, Indonesia	Papua, Indonesia	adult	-	dry/silicon beads	2015	2015-06-08	-4.3943	136.932	M.J. Bangs	195/195	108/114	159/159	178/180	160/160	168/174	119/119	189/189	132/132	197/213	191/191
aegTIM11	Timika (site 2), Mimika District, Papua Province, Indonesia	Papua, Indonesia	adult	-	dry/silicon beads	2013	2013-11-15	-4.54445	136.88770	M.J. Bangs	198/198	108/114	159/159	182/182	160/160	174/174	119/123	189/189	132/132	197/197	191/191
aegTIM12	Timika (site 2), Mimika District, Papua Province, Indonesia	Papua, Indonesia	adult	-	dry/silicon beads	2013	2013-11-15	-4.54445	136.88770	M.J. Bangs	183/195	114/114	157/157	176/182	157/169	168/174	117/125	189/189	130/130	197/213	191/191
aegTIM13	Timika (site 2), Mimika District, Papua Province, Indonesia	Papua, Indonesia	adult	-	dry/silicon beads	2013	2013-11-15	-4.54445	136.88770	M.J. Bangs	192/198	114/114	159/159	180/180	160/163	168/168	119/121	189/189	130/130	197/213	191/191
aegTIM14	Timika (site 2), Mimika District, Papua Province, Indonesia	Papua, Indonesia	adult	-	dry/silicon beads	2013	2013-11-15	-4.54445	136.88770	M.J. Bangs	192/198	114/114	159/159	178/180	160/163	174/174	123/123	189/189	132/132	197/197	191/191
aegTIM15	Timika (site 2), Mimika District, Papua Province, Indonesia	Papua, Indonesia	adult	-	dry/silicon beads	2013	2013-11-15	-4.54445	136.88770	M.J. Bangs	195/195	114/114	157/159	178/180	160/160	174/174	121/127	189/189	132/132	197/213	191/191
aegTIM16	Timika (site 2), Mimika District, Papua Province, Indonesia	Papua, Indonesia	adult	-	dry/silicon beads	2013	2013-11-15	-4.54445	136.88770	M.J. Bangs	195/198	114/114	157/159	174/180	160/160	174/174	117/119	189/189	132/132	213/213	191/191
aegMIM1	Mako Lanal, Mimika District, Papua Province, Indonesia	Papua, Indonesia	adult	-	dry/silicon beads	2015	May, 2015	-4.81625	136.836	M.J. Bangs	192/192	114/114	163/163	172/180	160/169	150/168	119/119	189/189	130/130	197/213	191/203
aegMIM2	Mako Lanal, Mimika District, Papua Province, Indonesia	Papua, Indonesia	adult	-	dry/silicon beads	2015	May, 2015	-4.81625	136.836	M.J. Bangs	192/192	114/114	163/163	178/180	160/169	150/168	119/119	189/189	130/130	207/213	191/203
aegMIM3	Mako Lanal, Mimika District, Papua Province, Indonesia	Papua, Indonesia	adult	-	dry/silicon beads	2015	May, 2015	-4.81625	136.836	M.J. Bangs	192/192	114/114	163/163	172/180	160/160	150/168	119/119	189/189	130/132	197/213	191/203
aegMIM4	Cargo dock, Mimika District, Papua Province, Indonesia	Papua, Indonesia	adult	-	dry/silicon beads	2015	March, 2015	-4.81965	136.846395	M.J. Bangs	192/192	114/114	159/159	172/180	163/169	150/174	117/125	185/189	130/130	197/199	191/191
aegMIM5	Cargo dock, Mimika District, Papua Province, Indonesia	Papua, Indonesia	adult	-	dry/silicon beads	2015	March, 2015	-4.81965	136.846395	M.J. Bangs	192/192	114/114	161/163	178/180	160/169	168/168	117/119	185/189	130/132	199/199	187/191
aegMIM6	Cargo dock, Mimika District, Papua Province, Indonesia	Papua, Indonesia	adult	-	dry/silicon beads	2015	March, 2015	-4.81965	136.846395	M.J. Bangs	183/192	114/114	157/157	178/178	163/169	168/177	119/119	185/185	132/132	197/207	187/187
aegMIM7	Cargo dock, Mimika District, Papua Province, Indonesia	Papua, Indonesia	adult	-	dry/silicon beads	2015	March, 2015	-4.81965	136.846395	M.J. Bangs	192/192	114/114	159/159	178/180	169/169	150/177	117/121	185/189	130/132	207/213	191/191
aegMIM8	Cargo dock, Mimika District, Papua Province, Indonesia	Papua, Indonesia	adult	-	dry/silicon beads	2015	March, 2015	-4.81965	136.846395	M.J. Bangs	192/192	108/114	159/159	176/180	169/169	174/174	119/121	189/189	130/130	197/199	187/191
aegMIM9	Cargo dock, Mimika District, Papua Province, Indonesia	Papua, Indonesia	adult	-	dry/silicon beads	2015	March, 2015	-4.81965	136.846395	M.J. Bangs	192/195	108/108	157/159	172/178	163/169	168/168	119/121	185/187	130/130	201/213	187/191
aegMIM10	Mako Lanal, Mimika District, Papua Province, Indonesia	Papua, Indonesia	adult	-	dry/silicon beads	2015	May, 2015	-4.81625	136.836	M.J. Bangs	192/192	114/114	159/159	172/180	160/169	150/168	119/119	189/189	130/130	197/201	191/203
aegSUL1	Luwuk, Banggi District, Sulawesi Tengah Province	Sulawesi, Indonesia	adult	-	dry/silicon beads	2014	2014-06-14	-0.9516	122.7875	M.J. Bangs	189/192	114/114	157/159	176/180	163/169	168/177	123/123	187/189	130/130	213/213	187/191
aegSUL2	Luwuk, Banggi District, Sulawesi Tengah Province	Sulawesi, Indonesia	adult	-	dry/silicon beads	2014	2014-06-14	-0.9516	122.7875	M.J. Bangs	183/183	108/114	161/161	184/184	160/169	168/177	119/121	185/189	130/130	197/199	187/187
aegSUL3	Luwuk, Banggi District, Sulawesi Tengah Province	Sulawesi, Indonesia	adult	-	dry/silicon beads	2014	2014-06-14	-0.9516	122.7875	M.J. Bangs	192/192	114/114	157/159	168/174	160/160	150/150	119/125	185/185	130/130	199/213	191/191
aegSUL4	Luwuk, Banggi District, Sulawesi Tengah Province	Sulawesi, Indonesia	adult	-	dry/silicon beads	2014	2014-06-14	-0.9516	122.7875	M.J. Bangs	192/192	114/114	155/159	172/178	160/169	156/159	121/123	189/189	132/132	199/207	187/191
aegSUL5	Luwuk, Banggi District, Sulawesi Tengah Province	Sulawesi, Indonesia	adult	-	dry/silicon beads	2014	2014-06-14	-0.9516	122.7875	M.J. Bangs	192/192	114/114	159/161	172/178	160/169	168/174	121/123	189/189	132/132	199/207	187/191
aegSUL6	Luwuk, Banggi District, Sulawesi Tengah Province	Sulawesi, Indonesia	adult	-	dry/silicon beads	2014	2014-06-14	-0.9516	122.7875	M.J. Bangs	192/192	114/114	155/159	172/178	160/169	177/177	117/117	185/185	132/132	213/213	187/191
aegSUL7	Luwuk, Banggi District, Sulawesi Tengah Province	Sulawesi, Indonesia	adult	-	dry/silicon beads	2014	2014-06-14	-0.9516	122.7875	M.J. Bangs	183/192	114/114	157/161	178/178	160/169	174/177	117/123	189/189	132/132	199/213	191/191
aegSUL8	Luwuk, Banggi District, Sulawesi Tengah Province	Sulawesi, Indonesia	adult	-	dry/silicon beads	2014	2014-06-14	-0.9516	122.7875	M.J. Bangs	192/192	108/114	157/159	178/180	169/169	177/177	117/117	185/189	132/132	199/213	187/191
aegSUL9	Luwuk, Banggi District, Sulawesi Tengah Province	Sulawesi, Indonesia	adult	-	dry/silicon beads	2014	2014-06-14	-0.9516	122.7875	M.J. Bangs	183/183	114/117	157/157	168/180	160/160	168/177	117/125	189/189	130/130	207/213	191/191
aegSUL10	Luwuk, Banggi District, Sulawesi Tengah Province	Sulawesi, Indonesia	adult	-	dry/silicon beads	2014	2014-06-14	-0.9516	122.7875	M.J. Bangs	192/192	108/114	159/161	172/182	160/163	168/177	117/123	185/189	130/130	197/199	191/199
aegSUL11	Luwuk, Banggi District, Sulawesi Tengah Province	Sulawesi, Indonesia	adult	-	dry/silicon beads	2014	2014-06-14	-0.9516	122.7875	M.J. Bangs	192/192	114/117	157/157	178/180	160/169	177/177	117/125	189/189	132/132	197/197	191/191
aegSUL12	Luwuk, Banggi District, Sulawesi Tengah Province	Sulawesi, Indonesia	adult	-	dry/silicon beads	2014	2014-06-14	-0.9516	122.7875	M.J. Bangs	183/192	114/114	157/157	178/180	160/160	168/177	117/125	189/189	130/130	197/213	191/191
aegSUL13	Luwuk, Banggi District, Sulawesi Tengah Province	Sulawesi, Indonesia	adult	-	dry/silicon beads	2014	2014-06-14	-0.9516	122.7875	M.J. Bangs	192/192	114/114	157/157	0/0	160/163	174/174	123/123	185/189	130/130	197/199	191/191
aegSUL14	Luwuk, Banggi District, Sulawesi Tengah Province	Sulawesi, Indonesia	adult	-	dry/silicon beads	2014	2014-06-14	-0.9516	122.7875	M.J. Bangs	183/192	114/114	159/159	172/180	163/163	168/168	121/123	189/189	132/132	213/213	187/191
aegSUM1	Waitabula, West Sumba, NTT Province	Sumba, Indonesia	adult	-	dry/silicon beads	2014	2014-01-31	-9.44342	119.23357	M.J. Bangs	189/192	114/114	161/161	180/180	160/163	150/174	117/123	187/189	130/130	213/213	191/191
aegSUM2	Waitabula, West Sumba, NTT Province	Sumba, Indonesia	adult	-	dry/silicon beads	2014	2014-01-31	-9.44342	119.23357	M.J. Bangs	192/192	108/114	157/159	180/180	163/169	168/168	121/121	185/189	130/130	199/213	191/191
aegSUM3	Waitabula, West Sumba, NTT Province	Sumba, Indonesia	adult	-	dry/silicon beads	2014	2014-01-31	-9.44342	119.23357	M.J. Bangs	183/183	96/96	155/159	178/180	163/163	150/174	119/121	189/189	130/130	199/213	191/191
aegSUM4	Waitabula, West Sumba, NTT Province	Sumba, Indonesia	adult	-	dry/silicon beads	2014	2014-01-31	-9.44342	119.23357	M.J. Bangs	183/192	96/96	159/161	178/180	163/163	150/174	119/121	189/189	130/130	213/213	191/191
aegSUM5	Waitabula, West Sumba, NTT Province	Sumba, Indonesia	adult	-	dry/silicon beads	2014	2014-01-31	-9.44342	119.23357	M.J. Bangs	192/192	114/114	155/157	172/178	169/172	150/183	119/123	185/189	130/130	213/213	191/191
aegSUM6	Waitabula, West Sumba, NTT Province	Sumba, Indonesia	adult	-	dry/silicon beads	2014	2014-01-31	-9.44342	119.23357	M.J. Bangs	192/192	114/114	159/159	180/180	163/163	150/168	119/121	189/189	130/130	199/213	191/191
aegSUM7	Waitabula, West Sumba, NTT Province	Sumba, Indonesia	adult	-	dry/silicon beads	2014	2014-01-31	-9.44342	119.23357	M.J. Bangs	192/192	114/114	159/161	178/180	160/163	168/168	121/121	185/189	130/130	199/213	191/191
aegSUM8	Waitabula, West Sumba, NTT Province	Sumba, Indonesia	adult	-	dry/silicon beads	2014	2014-01-31	-9.44342	119.23357	M.J. Bangs	183/192	114/114	159/159	178/178	163/169	168/168	119/123	185/185	130/130	199/199	191/191
BAL1	Tuban, Bali	Bali, Indonesia	adult	f	dry/silicon beads	2015	2015-11-01	-8.73949	115.172	M.J. Bangs	183/183	114/114	159/161	170/180	169/169	150/177	119/123	189/191	130/132	199/213	191/203
BAL2	Tuban, Bali	Bali, Indonesia	adult	f	dry/silicon beads	2015	2015-11-01	-8.73949	115.172	M.J. Bangs	183/183	114/114	157/161	170/180	169/169	0/0	119/123	189/189	132/132	199/213	187/191
BAL3	Tuban, Bali	Bali, Indonesia	adult	f	dry/silicon beads	2015	2015-11-01	-8.73949	115.172	M.J. Bangs	183/183	114/114	157/157	178/180	163/169	150/168	119/123	187/189	132/132	199/213	191/191
BAL4	Tuban, Bali	Bali, Indonesia	adult	m	dry/silicon beads	2015	2015-11-01	-8.73949	115.172	M.J. Bangs	183/183	114/114	157/157	180/180	169/169	150/168	117/123	187/189	132/132	199/213	191/191
BAL5	Tuban, Bali	Bali, Indonesia	adult	m	dry/silicon beads	2015	2015-11-01	-8.73949	115.172	M.J. Bangs	183/192	114/114	157/159	178/180	163/169	150/150	119/123	187/189	132/132	213/213	191/191
BAL6	Tuban, Bali	Bali, Indonesia	adult	f	dry/silicon beads	2015	2015-11-01	-8.73949	115.172	M.J. Bangs	192/192	114/114	157/159	178/180	169/169	150/168	119/123	187/189	132/132	199/213	191/191
BAL7	Kuta, Bali	Bali, Indonesia	adult	f	dry/silicon beads	2016	2016-01-01	-8.73471	115.164	M.J. Bangs	192/192	96/114	159/161	180/180	169/169	174/177	117/125	185/191	132/132	197/199	187/191
BAL8	Kuta, Bali	Bali, Indonesia	adult	f	dry/silicon beads	2016	2016-01-01	-8.73471	115.164	M.J. Bangs	192/192	114/114	157/159	180/180	163/169	168/168	117/119	189/189	130/132	199/213	191/191
BAL9	Kuta, Bali	Bali, Indonesia	adult	f	dry/silicon beads	2016	2016-01-01	-8.73471	115.164	M.J. Bangs	192/192	114/114	157/159	180/180	169/169	168/168	117/125	189/189	132/132	199/213	191/191
BAL10	Kuta, Bali	Bali, Indonesia	adult	f	dry/silicon beads	2016	2016-01-01	-8.73471	115.164	M.J. Bangs	192/192	114/114	0/0	178/180	163/169	168/168	119/121	187/189	132/132	199/199	191/191
BAL11	Kuta, Bali	Bali, Indonesia	adult	f	dry/silicon beads	2016	2016-01-01	-8.73471	115.164	M.J. Bangs	192/192	108/114	157/159	178/180	169/169	168/168	117/123	185/189	130/130	199/213	191/191
BAL12	Kuta, Bali	Bali, Indonesia	adult	f	dry/silicon beads	2016	2016-01-01	-8.73471	115.164	M.J. Bangs	192/192	114/114	157/159	178/178	169/169	168/168	117/119	189/189	130/132	197/199	191/191
BAL13	Kuta, Bali	Bali, Indonesia	adult	f	dry/silicon beads	2016	2016-01-01	-8.73471	115.164	M.J. Bangs	183/192	96/114	157/159	172/180	169/169	168/168	119/123	185/189	130/130	213/213	191/191
BAL14	Kuta, Bali	Bali, Indonesia	adult	f	dry/silicon beads	2016	2016-01-01	-8.73471	115.164	M.J. Bangs	192/192	114/114	157/159	172/180	169/169	168/168	117/125	189/189	130/130	199/199	191/191
BAL15	Kuta, Bali	Bali, Indonesia	adult	m	dry/silicon beads	2016	2016-01-01	-8.73471	115.164	M.J. Bangs	192/192	108/114	157/161	178/178	160/169	168/168	117/117	185/189	132/132	199/199	191/191
BAL17	Kuta, Bali	Bali, Indonesia	adult	m	dry/silicon beads	2016	2016-01-01	-8.73471	115.164	M.J. Bangs	183/192	114/114	159/159	172/178	169/169	168/174	0/0	189/191	132/132	213/213	191/191
BAL18	Kuta, Bali	Bali, Indonesia	adult	m	dry/silicon beads	2016	2016-01-01	-8.73471	115.164	M.J. Bangs	192/192	114/114	157/157	174/180	169/169	168/174	117/117	187/189	130/130	199/201	187/191
BAL19	Kuta, Bali	Bali, Indonesia	adult	m	dry/silicon beads	2016	2016-01-01	-8.73471	115.164	M.J. Bangs	189/192	114/114	0/0	172/178	160/169	150/177	117/119	187/189	130/130	213/213	191/191
BAL20	Kuta, Bali	Bali, Indonesia	adult	m	dry/silicon beads	2016	2016-01-01	-8.73471	115.164	M.J. Bangs	189/189	108/114	159/159	174/174	163/169	168/168	119/121	189/189	130/130	213/215	191/191
BAL21	Kuta, Bali	Bali, Indonesia	adult	m	dry/silicon beads	2016	2016-01-01	-8.73471	115.164	M.J. Bangs	189/192	108/114	157/157	178/182	160/169	150/177	123/125	185/191	130/130	199/213	187/187
BAL22	Kuta, Bali	Bali, Indonesia	adult	m	dry/silicon beads	2016	2016-01-01	-8.73471	115.164	M.J. Bangs	192/192	114/114	157/159	178/180	160/169	150/174	117/121	189/189	130/130	199/199	191/191
BAL23	Kuta, Bali	Bali, Indonesia	adult	m	dry/silicon beads	2016	2016-01-01	-8.73471	115.164	M.J. Bangs	192/192	114/114	159/161	178/180	169/169	168/168	119/121	189/189	130/130	213/213	191/191
BAL24	Kuta, Bali	Bali, Indonesia	adult	m	dry/silicon beads	2016	2016-01-01	-8.73471	115.164	M.J. Bangs	183/192	108/114	157/161	172/180	163/169	150/168	117/121	185/189	134/134	199/199	191/191
BAL25	Kuta, Bali	Bali, Indonesia	adult	f	dry/silicon beads	2016	2016-01-01	-8.73471	115.164	M.J. Bangs	189/192	114/114	157/159	172/180	169/169	168/168	121/125	189/189	130/130	199/213	187/191
BAL26	Kuta, Bali	Bali, Indonesia	adult	f	dry/silicon beads	2016	2016-01-01	-8.73471	115.164	M.J. Bangs	192/195	114/114	157/159	180/182	160/169	150/168	121/121	187/189	130/130	199/213	191/203
BAL27	Kuta, Bali	Bali, Indonesia	adult	f	dry/silicon beads	2016	2016-01-01	-8.73471	115.164	M.J. Bangs	192/192	114/114	159/159	180/180	160/160	168/174	121/121	189/189	132/132	199/213	191/203
BAL28	Kuta, Bali	Bali, Indonesia	adult	f	dry/silicon beads	2016	2016-01-01	-8.73471	115.164	M.J. Bangs	192/192	114/114	0/0	180/180	160/160	168/174	121/121	189/189	132/132	199/213	0/0
1A_A002	Masjid Sultan Abd Samad (KLIA)	Kuala Lumpur, Malaysia	larva	-	70% EtOH	2015	2015-08-20	2.78765	101.677	R. Ahmed	192/192	114/114	157/157	180/180	169/169	168/168	117/119	185/187	132/132	199/199	191/191
1B_A002	Masjid Sultan Abd Samad (KLIA)	Kuala Lumpur, Malaysia	larva	-	70% EtOH	2015	2015-08-20	2.78765	101.677	R. Ahmed	195/195	114/114	159/159	178/182	166/169	168/174	117/117	185/189	130/130	199/201	191/191
1C_A002	Masjid Sultan Abd Samad (KLIA)	Kuala Lumpur, Malaysia	larva	-	70% EtOH	2015	2015-08-20	2.78765	101.677	R. Ahmed	195/195	114/114	157/157	178/180	163/169	168/180	117/119	185/187	132/132	199/199	191/191
1D_A002	Masjid Sultan Abd Samad (KLIA)	Kuala Lumpur, Malaysia	larva	-	70% EtOH	2015	2015-08-20	2.78765	101.677	R. Ahmed	192/192	114/114	157/159	178/180	160/163	168/168	117/117	185/189	132/132	199/199	191/191
1E_A002	Masjid Sultan Abd Samad (KLIA)	Kuala Lumpur, Malaysia	larva	-	70% EtOH	2015	2015-08-20	2.78765	101.677	R. Ahmed	195/195	114/114	157/157	178/180	163/169	168/168	117/117	185/187	132/132	199/199	191/191
1F_A002	Masjid Sultan Abd Samad (KLIA)	Kuala Lumpur, Malaysia	larva	-	70% EtOH	2015	2015-08-20	2.78765	101.677	R. Ahmed	195/195	114/114	157/157	172/174	157/163	168/168	119/121	185/187	132/132	199/213	189/199
1G_A002	Masjid Sultan Abd Samad (KLIA)	Kuala Lumpur, Malaysia	larva	-	70% EtOH	2015	2015-08-20	2.78765	101.677	R. Ahmed	195/195	114/114	157/157	172/174	163/169	168/168	117/117	185/187	130/130	199/213	191/191
1H_A002	Masjid Sultan Abd Samad (KLIA)	Kuala Lumpur, Malaysia	larva	-	70% EtOH	2015	2015-08-20	2.78765	101.677	R. Ahmed	195/195	114/114	149/157	172/180	163/163	168/180	117/119	187/189	132/132	199/201	193/201
2A_A004	Masjid Sultan Abd Samad (KLIA)	Kuala Lumpur, Malaysia	larva	-	70% EtOH	2015	2015-08-20	2.78772	101.677	R. Ahmed	195/195	114/114	157/157	178/178	160/169	168/192	117/117	185/185	130/130	199/201	191/191
2B_A004	Masjid Sultan Abd Samad (KLIA)	Kuala Lumpur, Malaysia	larva	-	70% EtOH	2015	2015-08-20	2.78772	101.677	R. Ahmed	195/195	114/114	157/159	178/180	160/163	168/168	117/117	185/189	130/132	199/199	191/191
2C_A004	Masjid Sultan Abd Samad (KLIA)	Kuala Lumpur, Malaysia	larva	-	70% EtOH	2015	2015-08-20	2.78772	101.677	R. Ahmed	195/195	108/114	157/159	178/180	157/169	168/180	117/121	185/185	130/132	199/213	191/191
2D_A004	Masjid Sultan Abd Samad (KLIA)	Kuala Lumpur, Malaysia	larva	-	70% EtOH	2015	2015-08-20	2.78772	101.677	R. Ahmed	195/195	114/114	157/157	178/180	163/163	168/168	117/119	185/189	130/132	199/199	191/191
2E_A004	Masjid Sultan Abd Samad (KLIA)	Kuala Lumpur, Malaysia	larva	-	70% EtOH	2015	2015-08-20	2.78772	101.677	R. Ahmed	195/195	108/114	157/157	178/178	160/169	168/168	117/119	185/187	130/130	199/201	191/191
2G_A004	Masjid Sultan Abd Samad (KLIA)	Kuala Lumpur, Malaysia	larva	-	70% EtOH	2015	2015-08-20	2.78772	101.677	R. Ahmed	195/195	114/114	157/157	172/182	163/163	168/168	117/117	185/189	130/132	199/201	191/191
2H_A004	Masjid Sultan Abd Samad (KLIA)	Kuala Lumpur, Malaysia	larva	-	70% EtOH	2015	2015-08-20	2.78772	101.677	R. Ahmed	195/195	114/114	157/159	180/180	163/163	168/168	117/117	185/185	132/132	199/201	191/191
3A_A006	Masjid Sultan Abd Samad (KLIA)	Kuala Lumpur, Malaysia	larva	-	70% EtOH	2015	2015-08-20	2.78753	101.676	R. Ahmed	195/195	108/114	149/159	172/178	160/163	168/168	117/117	185/185	130/130	199/199	191/197
3B_A006	Masjid Sultan Abd Samad (KLIA)	Kuala Lumpur, Malaysia	larva	-	70% EtOH	2015	2015-08-20	2.78753	101.676	R. Ahmed	195/195	114/114	157/157	170/180	163/169	168/168	117/117	185/185	130/130	199/213	191/191
3C_A006	Masjid Sultan Abd Samad (KLIA)	Kuala Lumpur, Malaysia	larva	-	70% EtOH	2015	2015-08-20	2.78753	101.676	R. Ahmed	195/195	108/114	159/159	178/180	157/169	168/180	117/117	185/185	132/132	199/213	191/191
3D_A006	Masjid Sultan Abd Samad (KLIA)	Kuala Lumpur, Malaysia	larva	-	70% EtOH	2015	2015-08-20	2.78753	101.676	R. Ahmed	195/195	114/114	157/159	170/180	163/169	168/168	117/117	185/185	130/130	199/213	191/191
3E_A006	Masjid Sultan Abd Samad (KLIA)	Kuala Lumpur, Malaysia	larva	-	70% EtOH	2015	2015-08-20	2.78753	101.676	R. Ahmed	186/186	114/114	157/157	174/182	163/169	168/180	117/119	185/187	130/130	199/201	191/191
3G_A007	Masjid Sultan Abd Samad (KLIA)	Kuala Lumpur, Malaysia	larva	-	70% EtOH	2015	2015-08-20	2.78757	101.677	R. Ahmed	195/195	114/114	157/157	182/182	163/163	168/180	119/123	185/187	130/130	199/201	191/191
3H_A007	Masjid Sultan Abd Samad (KLIA)	Kuala Lumpur, Malaysia	larva	-	70% EtOH	2015	2015-08-20	2.78757	101.677	R. Ahmed	195/195	114/114	157/159	172/178	160/163	168/168	117/117	185/185	130/132	199/199	191/191
4A_A007	Masjid Sultan Abd Samad (KLIA)	Kuala Lumpur, Malaysia	larva	-	70% EtOH	2015	2015-08-20	2.78757	101.677	R. Ahmed	195/195	114/114	157/157	172/180	160/169	168/168	117/117	185/189	130/130	199/199	191/191
4B_A007	Masjid Sultan Abd Samad (KLIA)	Kuala Lumpur, Malaysia	larva	-	70% EtOH	2015	2015-08-20	2.78757	101.677	R. Ahmed	195/195	114/114	149/157	178/180	160/163	168/168	117/119	185/189	130/130	199/199	191/197
4C_A007	Masjid Sultan Abd Samad (KLIA)	Kuala Lumpur, Malaysia	larva	-	70% EtOH	2015	2015-08-20	2.78757	101.677	R. Ahmed	183/183	114/114	157/157	174/180	166/169	177/180	117/121	185/185	130/132	197/197	191/191
4D_A007	Masjid Sultan Abd Samad (KLIA)	Kuala Lumpur, Malaysia	larva	-	70% EtOH	2015	2015-08-20	2.78757	101.677	R. Ahmed	195/195	108/114	157/157	172/180	160/169	168/177	117/117	185/189	130/132	199/201	191/191
4E_A007	Masjid Sultan Abd Samad (KLIA)	Kuala Lumpur, Malaysia	larva	-	70% EtOH	2015	2015-08-20	2.78757	101.677	R. Ahmed	195/195	114/114	157/157	172/182	160/169	168/168	117/119	185/187	130/132	199/201	191/191
4F_A014	Kg Labu Lanjut	Kuala Lumpur, Malaysia	larva	-	70% EtOH	2015	2015-08-20	2.79593	101.72	R. Ahmed	195/195	114/114	157/159	180/180	163/169	168/168	121/121	187/187	130/132	199/199	187/191
4G_A014	Kg Labu Lanjut	Kuala Lumpur, Malaysia	larva	-	70% EtOH	2015	2015-08-20	2.79593	101.72	R. Ahmed	183/183	114/114	155/155	172/180	163/169	168/168	123/123	185/187	130/132	201/213	191/191
4H_A014	Kg Labu Lanjut	Kuala Lumpur, Malaysia	larva	-	70% EtOH	2015	2015-08-20	2.79593	101.72	R. Ahmed	183/183	114/114	159/159	172/178	163/163	168/168	0/0	183/187	130/130	0/0	191/193
5A_A014	Kg Labu Lanjut	Kuala Lumpur, Malaysia	larva	-	70% EtOH	2015	2015-08-20	2.79593	101.72	R. Ahmed	183/183	114/114	157/159	180/180	163/169	168/168	121/123	185/187	130/130	201/213	187/191
5B_A014	Kg Labu Lanjut	Kuala Lumpur, Malaysia	larva	-	70% EtOH	2015	2015-08-20	2.79593	101.72	R. Ahmed	195/195	114/114	155/159	172/180	163/169	168/168	121/121	187/187	130/132	199/201	191/191
5C_A014	Kg Labu Lanjut	Kuala Lumpur, Malaysia	larva	-	70% EtOH	2015	2015-08-20	2.79593	101.72	R. Ahmed	195/195	114/114	157/159	172/180	163/169	168/168	121/123	185/187	130/130	199/201	187/191
5D_A018	Kg Labu Lanjut	Kuala Lumpur, Malaysia	larva	-	70% EtOH	2015	2015-08-20	2.795	101.72	R. Ahmed	195/195	114/114	155/155	172/178	160/169	168/168	121/125	185/191	130/130	199/213	191/191
5E_A018	Kg Labu Lanjut	Kuala Lumpur, Malaysia	larva	-	70% EtOH	2015	2015-08-20	2.795	101.72	R. Ahmed	183/195	96/114	159/159	178/180	169/172	168/168	123/123	185/185	130/130	199/213	191/191
aegBKK1	Bangkok	Thailand	adult	f	dry/silicon beads	2015	May, 2015	13.8529	100.566	M.J. Bangs	183/183	114/114	157/159	178/180	169/169	168/177	117/121	185/189	130/130	197/197	191/191
BKK1	Bangkok	Thailand	adult	f	dry/silicon beads	2016	2016-01-01	13.8399	100.492	M.J. Bangs	192/192	114/114	157/161	180/182	169/169	174/177	119/121	185/189	130/130	199/201	187/191
BKK2	Bangkok	Thailand	adult	f	dry/silicon beads	2016	2016-01-01	13.8399	100.492	M.J. Bangs	189/192	114/114	149/157	174/180	169/169	168/177	117/119	189/189	130/130	197/199	187/191
BKK3	Bangkok	Thailand	adult	f	dry/silicon beads	2016	2016-01-01	13.8399	100.492	M.J. Bangs	189/192	96/96	157/157	178/180	169/169	174/177	121/123	185/189	130/130	199/213	191/191
BKK4	Bangkok	Thailand	adult	f	dry/silicon beads	2016	2016-01-01	13.8399	100.492	M.J. Bangs	189/189	114/114	149/155	176/180	169/169	150/177	119/123	187/189	132/132	197/213	191/191
BKK5	Bangkok	Thailand	adult	f	dry/silicon beads	2016	2016-01-01	13.8399	100.492	M.J. Bangs	192/192	114/114	157/169	178/180	163/163	150/174	0/0	189/189	130/132	199/213	191/191
BKK6	Bangkok	Thailand	adult	f	dry/silicon beads	2016	2016-01-01	13.8222	100.493	M.J. Bangs	192/192	114/114	157/157	178/178	163/169	150/168	119/119	189/189	130/132	199/213	191/191
BKK7	Bangkok	Thailand	adult	f	dry/silicon beads	2016	2016-01-01	13.8222	100.493	M.J. Bangs	183/195	114/114	149/157	178/180	163/169	168/168	123/123	185/185	130/132	199/199	187/191
BKK8	Bangkok	Thailand	adult	f	dry/silicon beads	2016	2016-01-01	13.8222	100.493	M.J. Bangs	183/192	96/108	149/157	174/174	163/169	174/177	117/123	185/185	130/130	199/207	191/191
BKK9	Bangkok	Thailand	adult	f	dry/silicon beads	2016	2016-01-01	13.8222	100.493	M.J. Bangs	192/192	96/114	157/157	178/180	169/169	0/0	121/123	185/189	130/130	203/209	191/191
BKK10	Bangkok	Thailand	adult	f	dry/silicon beads	2016	2016-01-01	13.8222	100.493	M.J. Bangs	192/192	96/108	149/157	180/180	169/169	174/174	117/121	187/189	130/132	213/213	191/191
CAM1	Tamao Zoo, Tro Pang Sap Village	Cambodia	adult	female	70% EtOH	2015	2015-05-12	11.3002	104.801	G. Devine	192/195	114/114	157/159	178/182	160/166	150/171	119/125	187/189	130/130	197/199	187/191
CAM2	Tamao Zoo, Tro Pang Sap Village	Cambodia	adult	female	70% EtOH	2015	2015-05-12	11.3002	104.801	G. Devine	192/195	114/114	159/165	174/180	169/169	150/150	123/123	185/189	130/130	197/197	191/191
CAM3	Tamao Zoo, Tro Pang Sap Village	Cambodia	adult	female	70% EtOH	2015	2015-05-12	11.3002	104.801	G. Devine	183/192	108/114	157/157	180/180	169/172	168/168	119/123	185/185	130/132	199/215	191/191
CAM4	Tamao Zoo, Tro Pang Sap Village	Cambodia	adult	female	70% EtOH	2015	2015-05-12	11.3002	104.801	G. Devine	195/195	108/108	157/157	180/182	169/169	150/150	121/123	185/189	130/132	199/199	191/197
CAM5	Tamao Zoo, Tro Pang Sap Village	Cambodia	adult	female	70% EtOH	2015	2015-05-12	11.3002	104.801	G. Devine	183/192	114/114	157/159	0/0	169/169	150/150	117/123	185/185	130/130	197/199	187/187
CAM6	Tamao Zoo, Tro Pang Sap Village	Cambodia	adult	female	70% EtOH	2015	2015-05-12	11.3002	104.801	G. Devine	192/192	114/114	157/161	170/178	169/169	168/168	117/123	185/185	130/130	197/215	187/191
CAM7	Tamao Zoo, Tro Pang Sap Village	Cambodia	adult	male	70% EtOH	2015	2015-05-12	11.3002	104.801	G. Devine	192/195	114/114	157/163	172/180	157/169	150/150	121/123	185/185	130/130	199/213	187/191
CAM8	Tamao Zoo, Tro Pang Sap Village	Cambodia	adult	male	70% EtOH	2015	2015-05-12	11.3002	104.801	G. Devine	192/195	114/114	159/159	176/180	163/169	150/150	117/117	185/185	130/130	211/211	191/199
CAM9	Tamao Zoo, Tro Pang Sap Village	Cambodia	adult	male	70% EtOH	2015	2015-05-12	11.3002	104.801	G. Devine	192/192	108/114	157/157	170/180	163/169	168/168	123/123	187/189	132/132	197/211	187/195
CAM10	Tamao Zoo, Tro Pang Sap Village	Cambodia	adult	male	70% EtOH	2015	2015-05-12	11.3002	104.801	G. Devine	192/195	114/114	159/159	180/180	169/169	150/150	117/123	185/187	130/130	199/199	187/191
CAM11	Tamao Zoo, Tro Pang Sap Village	Cambodia	adult	male	70% EtOH	2015	2015-05-12	11.3002	104.801	G. Devine	192/192	114/114	149/161	170/180	163/169	150/150	121/125	185/189	130/130	199/199	197/197
CAM12	Tamao Zoo, Tro Pang Sap Village	Cambodia	adult	male	70% EtOH	2015	2015-05-12	11.3002	104.801	G. Devine	192/192	114/114	155/159	0/0	163/163	150/168	117/123	185/187	130/130	197/213	191/191
CAM13	Tamao Zoo, Tro Pang Sap Village	Cambodia	adult	male	70% EtOH	2015	2015-05-12	11.3002	104.801	G. Devine	195/195	114/114	157/159	178/180	160/169	150/177	119/125	185/187	132/132	197/211	191/191
AZ1	Tucson	Arizona, USA	adult	m	dry/silicon beads	2015	2015	32.2137	-110.926	M.J. Bangs	183/183	105/114	159/161	174/180	160/169	174/177	0/0	185/189	130/132	199/203	187/187
AZ2	Tucson	Arizona, USA	adult	m	dry/silicon beads	2015	2015	32.2137	-110.926	M.J. Bangs	189/189	114/114	161/161	170/174	169/169	168/177	117/119	189/189	130/130	199/203	187/191
AZ3	Tucson	Arizona, USA	adult	m	dry/silicon beads	2015	2015	32.2137	-110.926	M.J. Bangs	189/189	105/105	159/159	174/178	160/169	168/177	117/117	185/189	130/130	199/199	187/191
AZ4	Tucson	Arizona, USA	adult	m	dry/silicon beads	2015	2015	32.2137	-110.926	M.J. Bangs	189/189	105/114	153/159	170/178	160/169	150/177	117/117	185/189	130/130	213/213	191/191
AZ5	Tucson	Arizona, USA	adult	m	dry/silicon beads	2015	2015	32.2137	-110.926	M.J. Bangs	183/183	96/96	159/159	174/180	169/172	168/177	117/117	185/187	130/130	199/199	191/191
AZ6	Tucson	Arizona, USA	adult	f	dry/silicon beads	2015	2015	32.2137	-110.926	M.J. Bangs	192/192	105/105	161/161	174/174	160/163	177/177	117/117	185/187	130/130	199/203	187/187
AZ7	Tucson	Arizona, USA	adult	f	dry/silicon beads	2015	2015	32.2137	-110.926	M.J. Bangs	189/195	114/114	157/159	174/180	160/169	174/177	117/119	185/187	130/130	203/203	187/187
AZ8	Tucson	Arizona, USA	adult	f	dry/silicon beads	2015	2015	32.2137	-110.926	M.J. Bangs	183/189	96/114	159/159	174/180	160/169	168/174	117/123	187/189	130/130	199/213	187/191
AZ9	Tucson	Arizona, USA	adult	f	dry/silicon beads	2015	2015	32.2137	-110.926	M.J. Bangs	183/183	114/114	159/159	178/180	160/169	150/177	117/123	185/185	130/130	203/213	187/187
AZ10	Tucson	Arizona, USA	adult	f	dry/silicon beads	2015	2015	32.2137	-110.926	M.J. Bangs	183/189	114/114	159/161	170/174	163/169	168/168	119/119	185/187	130/130	213/213	187/187
AZ11	Tucson	Arizona, USA	adult	f	dry/silicon beads	2015	2015	32.2137	-110.926	M.J. Bangs	183/183	114/114	159/161	170/180	160/169	168/168	121/123	187/189	130/132	199/213	187/191
AZ12	Tucson	Arizona, USA	adult	f	dry/silicon beads	2015	2015	32.2137	-110.926	M.J. Bangs	183/183	105/114	159/161	170/178	160/169	177/177	117/121	187/189	130/132	199/203	187/191
