# Supplementary material for: Population structure and invasion history of Aedes aegypti (Diptera: Culicidae) in Southeast Asia and Australasia
Source: Evol Appl. 2023 Mar 25;16(4):849–62. doi: 10.1111/eva.13541 (PMC10130559; doi:10.1111/eva.13541)
Supplement: Supplementary file 4 — Table S3 [file EVA-16-849-s005.xlsx]

## Sheet: TableS3
Location				Haplotypes
Region (Fig S6)	Population (Fig 6)	Population number (Fig 6)	Location details	H3	H2	H4	H13	H16	H14	H17	H8	H62	H1	H18	H38	H30	H6	H22	H24	H92	H95	H27	H50	H59	H79	H7	H11	H20	H31	H40	H41	H44	H46	H47	H48	H71	H84	H88	H90	H97	H5	H9	H10	H12	H19	H21	H23	H25	H26
Australia	Australia	37	Australia: Townsville	1	0	0	0	0	0	0	0	0	0	0	0	0	0	0	0	0	0	0	0	0	0	0	0	0	0	0	0	0	0	0	0	0	0	0	0	0	0	0	0	0	0	0	0	0	0
Australia	Australia	37	Charters Towers (East)	3	0	0	0	0	0	0	0	0	0	0	0	0	0	0	0	0	0	0	0	0	0	0	0	0	0	0	0	0	0	0	0	0	0	0	0	0	0	0	0	0	0	0	0	0	0
Australia	Australia	37	Charters Towers (South)	0	0	4	0	0	0	0	0	0	0	0	0	0	0	0	0	0	0	0	0	0	0	0	0	0	0	0	0	0	0	0	0	0	0	0	0	0	0	0	0	0	0	0	0	0	0
Australia	Australia	37	Charters Towers (West)	1	0	0	0	0	0	0	0	0	0	0	0	0	0	0	0	0	0	0	0	0	0	0	0	0	0	0	0	0	0	0	0	0	0	0	0	0	0	0	0	0	0	0	0	0	0
Australia	Australia	37	Hollaways beach	1	0	1	0	0	0	0	0	0	0	0	0	0	0	0	0	0	0	0	0	0	0	0	0	0	0	0	0	0	0	0	0	0	0	0	0	0	0	0	0	0	0	0	0	0	0
Australia	Australia	37	Longreach	0	0	2	0	0	0	0	0	0	0	0	0	0	0	0	0	0	0	0	0	0	0	0	0	0	0	0	0	0	0	0	0	0	0	0	0	0	0	0	0	0	0	0	0	0	0
Australia	Australia	37	Mt Morgan	0	1	0	0	0	0	0	0	0	0	0	0	0	0	0	0	0	0	0	0	0	0	0	0	0	0	0	0	0	0	0	0	0	0	0	0	0	0	0	0	0	0	0	0	0	0
Australia	Australia	37	Rockhampton	0	2	3	0	0	0	0	0	0	0	0	0	0	0	0	0	0	0	0	0	1	0	0	0	0	0	0	0	0	0	0	0	0	0	0	0	0	0	0	0	0	0	0	0	0	0
Australia	Torres Strait Islands	36	Waiben (Thursday Island)	0	0	1	0	0	3	0	0	0	0	0	0	0	0	0	0	0	0	0	0	0	0	0	0	0	0	0	0	0	0	0	0	0	0	0	0	0	0	0	0	0	0	0	0	0	0
Cambodia	Cambodia	29	Cambodia	2	2	2	0	1	0	0	0	0	0	0	0	0	0	0	0	0	0	0	0	0	0	0	0	0	0	0	0	0	0	0	0	0	0	0	0	0	0	0	0	0	0	0	0	0	0
Cambodia	Cambodia	29	Cambodia: Phnom Penh	0	1	0	0	0	0	0	0	0	0	0	0	0	0	0	0	0	0	0	0	0	0	0	0	0	0	0	0	0	0	0	0	0	0	0	0	0	0	0	0	0	0	0	0	0	0
Cambodia	Cambodia	29	Cambodia: Phnom Penh	0	0	0	0	0	1	0	0	0	0	0	0	0	0	0	0	0	0	0	0	0	0	0	0	0	0	0	0	0	0	0	0	0	0	0	0	0	0	0	0	0	0	0	0	0	0
Canada	Canada	1	Canada: Windsor	0	3	0	0	0	0	0	0	0	0	0	0	0	0	0	0	0	0	0	0	0	0	0	0	0	0	0	0	0	0	0	0	0	0	0	0	0	0	0	0	0	0	0	0	0	0
Caribbean	Martinique	6	Martinique	0	0	0	0	1	1	0	0	0	0	0	0	0	0	0	0	0	0	0	0	0	0	0	0	0	0	0	0	0	0	0	0	0	0	0	0	0	0	0	0	0	0	0	0	0	0
Caribbean	Martinique	6	Martinique: Riviere salee	0	0	0	0	0	0	0	0	0	0	0	1	0	0	0	0	0	0	0	0	0	0	0	0	0	0	0	0	0	0	0	0	0	0	0	0	0	0	0	0	0	0	0	0	0	0
Central Africa	Central Africa	16	Cameroon	0	1	0	0	0	0	0	0	0	0	0	0	0	0	0	0	0	0	0	0	0	0	0	0	0	0	0	0	0	0	0	0	0	0	0	0	0	0	0	0	0	0	0	0	0	0
Central Africa	Central Africa	16	Gabon: Libreville	1	0	0	0	0	0	0	0	0	0	0	0	0	0	0	0	0	0	0	0	0	0	0	0	0	0	0	0	0	0	0	0	0	0	0	0	0	0	0	0	0	0	0	0	0	0
East Africa	Kenya	19	Kenya: Busia	9	7	0	0	0	0	2	0	0	0	0	1	0	0	0	1	0	0	1	2	0	0	0	0	0	0	2	0	2	0	2	0	0	0	0	0	0	0	0	0	0	0	0	0	0	0
East Africa	Kenya	19	Kenya: Kilifi	7	6	0	0	1	0	3	0	0	2	0	1	0	0	0	1	0	0	1	2	0	0	0	0	0	0	0	2	0	2	0	2	0	0	0	0	0	0	0	0	0	0	0	0	0	0
East Africa	Kenya	19	Kenya: Mbita	0	0	0	0	0	0	0	0	0	1	0	0	0	0	0	0	0	0	0	0	0	0	0	0	0	0	0	0	0	0	0	0	0	0	0	0	0	0	0	0	0	0	0	0	0	0
East Africa	Kenya	19	Kenya: Nyanza, Kisian, Kakamega	6	0	0	0	0	0	0	5	0	0	0	0	0	6	0	0	0	0	0	0	0	0	0	0	0	0	0	0	0	0	0	0	0	0	0	0	0	0	0	1	0	0	0	0	0	0
East Africa	Kenya	19	Kenya: Nyanza, Kisian, Kisumu	19	0	0	0	0	0	0	1	0	0	0	0	0	0	0	0	0	0	0	0	0	0	0	0	0	0	0	0	0	0	0	0	0	0	0	0	0	0	0	0	0	0	0	0	0	0
East Africa	Kenya	19	Kenya: Nyanza, Kisian, Mombasa	8	0	0	0	0	0	0	0	0	0	0	0	0	1	0	0	0	0	0	0	0	0	2	0	0	0	0	0	0	0	0	0	0	0	0	0	0	0	1	0	0	0	0	0	0	0
East Africa	Kenya	19	Kenya: Takawiri Island	0	0	0	0	0	0	0	0	0	2	0	0	0	0	0	0	0	0	0	0	0	0	0	0	0	0	0	0	0	0	0	0	0	0	0	0	0	0	0	0	0	0	0	0	0	0
East Africa	Tanzania	18	Tanzania	0	0	0	0	0	0	0	0	0	0	0	0	0	0	0	0	0	0	0	0	0	1	0	0	0	0	0	0	0	0	0	0	0	0	0	0	0	0	0	0	0	0	0	0	0	0
East Africa	Tanzania	18	Tanzania: Ifakara	0	0	0	0	0	0	6	1	0	0	0	0	0	1	0	1	0	0	1	0	0	0	0	0	0	0	0	0	0	0	0	0	0	0	0	0	0	0	0	0	0	0	0	0	0	1
East Africa	Tanzania	18	Tanzania: Mlimba	0	0	0	0	0	0	0	0	0	0	0	0	0	0	0	1	0	0	0	0	0	0	0	0	0	0	0	0	0	0	0	0	0	0	0	0	0	0	0	0	0	0	0	0	1	0
East Africa	Uganda	17	Uganda: Entebbe	0	0	0	0	0	0	0	0	0	0	0	0	0	0	0	0	0	0	0	0	0	0	0	0	0	0	0	0	0	0	0	0	0	0	0	0	0	0	0	0	0	0	0	1	0	0
East Africa	Uganda	17	Uganda: Fort Portal	1	0	0	0	0	0	0	0	0	0	0	0	0	0	0	0	0	0	0	0	0	0	0	0	0	0	0	0	0	0	0	0	0	0	0	0	0	0	0	0	0	0	0	0	0	0
East Africa	Uganda	17	Uganda: Jinja	5	1	0	0	0	0	0	0	0	0	0	0	0	0	1	0	0	0	0	0	0	0	0	0	1	0	0	0	0	0	0	0	0	0	0	0	0	0	0	0	0	0	1	0	0	0
East Africa	Uganda	17	Uganda: Kibale National Park	0	1	0	0	0	0	0	0	0	0	0	0	0	0	0	0	0	0	0	0	0	0	0	0	0	0	0	0	0	0	0	0	0	0	0	0	0	0	0	0	0	0	0	0	0	0
East Africa	Uganda	17	Uganda: Mabira forest	2	4	0	0	0	0	0	0	0	0	0	0	0	0	0	1	0	0	0	0	0	0	0	0	1	0	0	0	0	0	0	0	0	0	0	0	0	0	0	0	0	0	0	0	0	0
East Africa	Uganda	17	Uganda: Rwakobo rock	0	0	0	0	0	0	4	0	0	0	0	0	0	0	0	0	0	0	0	0	0	0	0	0	0	0	0	0	0	0	0	0	0	0	0	0	0	0	0	0	0	0	0	0	0	0
East Africa	Uganda	17	Uganda: Semuliki National Park	1	1	0	0	0	0	0	0	0	2	0	0	0	0	0	1	0	0	0	0	0	0	0	0	0	0	0	0	0	0	0	0	0	0	0	0	0	0	0	0	0	0	0	0	0	0
East Africa	Europa Island	20	Europa Island	0	0	0	0	0	0	1	0	0	0	0	0	0	0	0	0	0	0	0	0	0	0	0	0	0	0	0	0	0	0	0	0	0	0	0	0	0	0	0	0	0	0	0	0	0	0
Europe	Russia	21	Russia	0	3	0	0	0	0	0	0	0	0	0	0	0	0	0	0	0	0	0	0	0	0	0	0	0	0	0	0	0	0	0	0	0	0	0	0	0	0	0	0	0	0	0	0	0	0
Europe	Russia	21	Russia: Adler	0	3	0	0	0	0	0	0	0	0	0	0	0	0	0	0	0	0	0	0	0	0	0	0	0	0	0	0	0	0	0	0	0	0	0	0	0	0	0	0	0	0	0	0	0	0
Europe	Russia	21	Russia: Sochi	0	1	0	0	0	0	0	0	0	0	0	0	0	0	0	0	0	0	0	0	0	0	0	0	0	0	0	0	0	0	0	0	0	0	0	0	0	0	0	0	0	0	0	0	0	0
Europe	Russia	21	Russia: Tupse	0	1	0	0	0	0	0	0	0	0	0	0	0	0	0	0	0	0	0	0	0	0	0	0	0	0	0	0	0	0	0	0	0	0	0	0	0	0	0	0	0	0	0	0	0	0
Europe	Georgia	22	Georgia: Abkhazia, Nowy Afon	0	1	0	0	0	0	0	0	0	0	0	0	0	0	0	0	0	0	0	0	0	0	0	0	0	0	0	0	0	0	0	0	0	0	0	0	0	0	0	0	0	0	0	0	0	0
India	India	24	India	0	4	1	0	0	0	0	1	0	0	0	0	0	0	0	0	0	0	0	0	0	1	0	0	0	0	0	0	0	0	0	0	0	0	0	0	0	0	0	0	0	0	0	0	0	0
India	India	24	India: Ariyalur	0	1	0	0	0	0	0	0	0	0	0	0	0	0	0	0	0	0	0	0	0	0	0	0	0	0	0	0	0	0	0	0	0	0	0	0	0	0	0	0	0	0	0	0	0	0
India	India	24	India: Coimbatore	0	0	0	0	0	0	0	0	0	0	0	0	0	0	0	0	0	0	0	0	0	0	0	0	0	0	0	0	0	0	0	0	0	0	0	0	0	1	0	0	0	0	0	0	0	0
India	India	24	India: Cuddalor	0	1	0	0	0	0	0	0	0	0	0	0	0	0	0	0	0	0	0	0	0	0	0	0	0	0	0	0	0	0	0	0	0	0	0	0	0	0	0	0	0	0	0	0	0	0
India	India	24	India: Dharmapuri	1	0	0	0	0	0	0	0	0	0	0	0	0	0	0	0	0	0	0	0	0	0	0	0	0	0	0	0	0	0	0	0	0	0	0	0	0	0	0	0	0	0	0	0	0	0
India	India	24	India: Dindigul	0	0	0	0	0	1	0	0	0	0	0	0	0	0	0	0	0	0	0	0	0	0	0	0	0	0	0	0	0	0	0	0	0	0	0	0	0	0	0	0	0	0	0	0	0	0
India	India	24	India: Erode	1	0	0	0	0	0	0	0	0	0	0	0	0	0	0	0	0	0	0	0	0	0	0	0	0	0	0	0	0	0	0	0	0	0	0	0	0	0	0	0	0	0	0	0	0	0
India	India	24	India: Kanchipuram	0	0	0	0	0	1	0	0	0	0	0	0	0	0	0	0	0	0	0	0	0	0	0	0	0	0	0	0	0	0	0	0	0	0	0	0	0	0	0	0	0	0	0	0	0	0
India	India	24	India: Kanyakumari	1	0	0	0	0	0	0	0	0	0	0	0	0	0	0	0	0	0	0	0	0	0	0	0	0	0	0	0	0	0	0	0	0	0	0	0	0	0	0	0	0	0	0	0	0	0
India	India	24	India: Madurai	0	0	0	0	0	1	0	0	0	0	0	0	0	0	0	0	0	0	0	0	0	0	0	0	0	0	0	0	0	0	0	0	0	0	0	0	0	0	0	0	0	0	0	0	0	0
India	India	24	India: Mamulapusi, Orissa	0	1	0	0	0	0	0	0	0	0	0	0	0	0	0	0	0	0	0	0	0	0	0	0	0	0	0	0	0	0	0	0	0	0	0	0	0	0	0	0	0	0	0	0	0	0
India	India	24	India: Nagapattanam	0	0	0	0	0	1	0	0	0	0	0	0	0	0	0	0	0	0	0	0	0	0	0	0	0	0	0	0	0	0	0	0	0	0	0	0	0	0	0	0	0	0	0	0	0	0
India	India	24	India: Nilgiris	0	1	0	0	0	0	0	0	0	0	0	0	0	0	0	0	0	0	0	0	0	0	0	0	0	0	0	0	0	0	0	0	0	0	0	0	0	0	0	0	0	0	0	0	0	0
India	India	24	India: Ooty	0	1	0	0	0	0	0	0	0	0	0	0	0	0	0	0	0	0	0	0	0	0	0	0	0	0	0	0	0	0	0	0	0	0	0	0	0	0	0	0	0	0	0	0	0	0
India	India	24	India: Perambalur	0	1	0	0	0	0	0	0	0	0	0	0	0	0	0	0	0	0	0	0	0	0	0	0	0	0	0	0	0	0	0	0	0	0	0	0	0	0	0	0	0	0	0	0	0	0
India	India	24	India: Pondicherry	0	0	0	0	0	0	0	0	1	0	0	0	0	0	0	0	0	0	0	0	0	0	0	0	0	0	0	0	0	0	0	0	0	0	0	0	0	0	0	0	0	0	0	0	0	0
India	India	24	India: Pudukotai	0	1	0	0	0	0	0	0	0	0	0	0	0	0	0	0	0	0	0	0	0	0	0	0	0	0	0	0	0	0	0	0	0	0	0	0	0	0	0	0	0	0	0	0	0	0
India	India	24	India: Puthur, Andhra Pradesh	0	1	0	0	0	0	0	0	0	0	0	0	0	0	0	0	0	0	0	0	0	0	0	0	0	0	0	0	0	0	0	0	0	0	0	0	0	0	0	0	0	0	0	0	0	0
India	India	24	India: Ramanathapuram	0	0	1	0	0	0	0	0	0	0	0	0	0	0	0	0	0	0	0	0	0	0	0	0	0	0	0	0	0	0	0	0	0	0	0	0	0	0	0	0	0	0	0	0	0	0
India	India	24	India: Salem	0	1	0	0	0	0	0	0	0	0	0	0	0	0	0	0	0	0	0	0	0	0	0	0	0	0	0	0	0	0	0	0	0	0	0	0	0	0	0	0	0	0	0	0	0	0
India	India	24	India: Sivagangai	0	1	0	0	0	0	0	0	0	0	0	0	0	0	0	0	0	0	0	0	0	0	0	0	0	0	0	0	0	0	0	0	0	0	0	0	0	0	0	0	0	0	0	0	0	0
India	India	24	India: Thanjavur	0	1	0	0	0	0	0	0	0	0	0	0	0	0	0	0	0	0	0	0	0	0	0	0	0	0	0	0	0	0	0	0	0	0	0	0	0	0	0	0	0	0	0	0	0	0
India	India	24	India: Theni	0	1	0	0	0	0	0	0	0	0	0	0	0	0	0	0	0	0	0	0	0	0	0	0	0	0	0	0	0	0	0	0	0	0	0	0	0	0	0	0	0	0	0	0	0	0
India	India	24	India: Thiruchirapalli	0	1	0	0	0	0	0	0	0	0	0	0	0	0	0	0	0	0	0	0	0	0	0	0	0	0	0	0	0	0	0	0	0	0	0	0	0	0	0	0	0	0	0	0	0	0
India	India	24	India: Thirumala, Andhra Pradesh	0	3	2	0	0	1	0	0	0	0	0	0	0	0	0	0	0	0	0	0	0	0	0	0	0	0	0	0	0	0	0	0	0	0	0	0	0	0	0	0	0	0	0	0	0	0
India	India	24	India: Thiruvallur	0	1	0	0	0	0	0	0	0	0	0	0	0	0	0	0	0	0	0	0	0	0	0	0	0	0	0	0	0	0	0	0	0	0	0	0	0	0	0	0	0	0	0	0	0	0
India	India	24	India: Thiruvananthapuram, Kerala	0	1	0	0	0	0	0	0	0	0	0	0	0	0	0	0	0	0	0	0	0	0	0	0	0	0	0	0	0	0	0	0	0	0	0	0	0	0	0	0	0	0	0	0	0	0
India	India	24	India: Thiruvannamalai	0	1	0	0	0	0	0	0	0	0	0	0	0	0	0	0	0	0	0	0	0	0	0	0	0	0	0	0	0	0	0	0	0	0	0	0	0	0	0	0	0	0	0	0	0	0
India	India	24	India: Thiruvarur	0	0	0	0	0	0	0	1	0	0	0	0	0	0	0	0	0	0	0	0	0	0	0	0	0	0	0	0	0	0	0	0	0	0	0	0	0	0	0	0	0	0	0	0	0	0
India	India	24	India: Tirunelveli	0	1	0	0	0	0	0	0	0	0	0	0	0	0	0	0	0	0	0	0	0	0	0	0	0	0	0	0	0	0	0	0	0	0	0	0	0	0	0	0	0	0	0	0	0	0
India	India	24	India: Tiruppur	0	1	0	0	0	0	0	0	0	0	0	0	0	0	0	0	0	0	0	0	0	0	0	0	0	0	0	0	0	0	0	0	0	0	0	0	0	0	0	0	0	0	0	0	0	0
India	India	24	India: Tuticorin	0	1	0	0	0	0	0	0	0	0	0	0	0	0	0	0	0	0	0	0	0	0	0	0	0	0	0	0	0	0	0	0	0	0	0	0	0	0	0	0	0	0	0	0	0	0
India	India	24	India: Vellure	0	0	0	0	0	0	0	1	0	0	0	0	0	0	0	0	0	0	0	0	0	0	0	0	0	0	0	0	0	0	0	0	0	0	0	0	0	0	0	0	0	0	0	0	0	0
India	India	24	India: Viluppuram	0	0	1	0	0	0	0	0	0	0	0	0	0	0	0	0	0	0	0	0	0	0	0	0	0	0	0	0	0	0	0	0	0	0	0	0	0	0	0	0	0	0	0	0	0	0
India	India	24	India: Viruthunagar	0	1	0	0	0	0	0	0	0	0	0	0	0	0	0	0	0	0	0	0	0	0	0	0	0	0	0	0	0	0	0	0	0	0	0	0	0	0	0	0	0	0	0	0	0	0
Indonesia	Bali	31	Bali	0	6	0	0	0	0	0	0	0	0	0	0	0	0	0	0	0	0	0	0	0	0	0	0	0	0	0	0	0	0	0	0	0	0	0	0	0	0	0	0	0	0	0	0	0	0
Indonesia	Java	30	Indonesia: Brebes	0	2	1	0	0	0	0	0	0	0	0	0	0	0	0	0	0	0	0	0	0	0	0	0	0	0	0	0	0	0	0	0	0	0	0	0	0	0	0	0	0	0	0	0	0	0
Indonesia	Java	30	Indonesia: Demak	0	1	0	0	0	0	0	0	0	0	0	0	0	0	0	0	0	0	0	0	0	0	0	0	0	0	0	0	0	0	0	0	0	0	0	0	0	0	0	0	0	0	0	0	0	0
Indonesia	Java	30	Indonesia: Jepara	0	3	1	0	0	0	0	0	0	0	0	0	0	0	0	0	0	0	0	0	0	0	0	0	0	0	0	0	0	0	0	0	0	0	0	0	0	0	0	0	0	0	0	0	0	0
Indonesia	Java	30	Indonesia: Kudus	0	2	0	0	0	0	0	1	0	0	0	0	0	0	0	0	0	0	0	0	0	0	0	0	0	0	0	0	0	0	0	0	0	0	0	0	0	0	0	0	0	0	0	0	0	0
Indonesia	Java	30	Indonesia: Semarang	1	1	2	0	0	0	0	0	0	0	0	0	0	0	0	0	0	0	0	0	0	0	0	0	0	0	0	0	0	0	0	0	0	0	0	0	0	0	0	0	0	0	0	0	0	0
Indonesia	Sulawesi	33	Sulawesi	0	3	5	0	0	0	0	0	0	0	0	0	0	0	0	0	0	4	0	0	0	0	0	0	0	0	0	0	0	0	0	0	0	0	0	0	0	0	0	0	0	0	0	0	0	0
Indonesia	Sumba	32	Sumba	0	0	5	0	0	0	0	0	0	0	0	0	0	0	0	0	0	0	0	0	0	0	0	0	0	0	0	0	0	0	0	0	0	0	0	0	2	0	0	0	0	0	0	0	0	0
Indonesia	Timika	34	Timika	1	0	3	0	0	0	0	0	0	0	0	0	0	0	0	0	0	0	0	0	0	0	0	0	0	0	0	0	0	0	0	0	0	0	0	0	0	0	0	0	0	0	0	0	0	0
Indonesia	Mimika	35	Mimika	4	1	1	0	0	0	0	0	0	0	0	0	0	0	0	0	0	1	0	0	0	0	0	0	0	0	0	0	0	0	0	0	0	0	0	0	0	0	0	0	0	0	0	0	0	0
Malaysia	Malaysia	29	Malaysia	3	24	10	54	0	11	0	3	11	0	0	0	6	0	5	0	6	0	0	0	0	0	0	0	0	0	0	0	0	0	0	0	0	1	2	1	0	0	0	0	0	0	0	0	0	0
Nauru	Nauru	40	Nauru	0	3	0	0	0	0	0	0	0	0	0	0	0	0	0	0	0	0	0	0	0	0	0	0	0	0	0	0	0	0	0	0	0	0	0	0	0	0	0	0	0	0	0	0	0	0
Pacific Islands	French Polynesia	44	France: Paea	0	1	0	0	0	0	0	0	0	0	0	0	0	0	0	0	0	0	0	0	0	0	0	0	0	0	0	0	0	0	0	0	0	0	0	0	0	0	0	0	0	0	0	0	0	0
Pacific Islands	French Polynesia	44	French Polynesia	0	4	0	0	0	0	0	0	0	0	0	0	0	0	0	0	0	0	0	0	0	0	0	0	0	0	0	0	0	0	0	0	0	0	0	0	0	0	0	0	0	0	0	0	0	0
Pacific Islands	Fiji	42	Fiji	0	1	2	0	0	0	0	0	0	0	0	0	0	0	0	0	0	0	0	0	0	0	0	0	0	0	0	0	0	0	0	0	0	0	0	0	0	0	0	0	0	0	0	0	0	0
Pacific Islands	New Caledonia	41	New Caledonia	0	3	0	0	0	0	0	0	0	0	0	0	0	0	0	0	0	0	0	0	0	0	0	0	0	0	0	0	0	0	0	0	0	0	0	0	0	0	0	0	0	0	0	0	0	0
Pacific Islands	Tonga	43	Tonga	0	2	0	0	0	0	0	0	0	0	0	0	0	0	0	0	0	0	0	0	0	0	0	0	0	0	0	0	0	0	0	0	0	0	0	0	0	0	0	0	0	0	0	0	0	0
Pakistan	Pakistan	23	Pakistan: Federal, Islamabad, NIH Market,JY	0	0	0	0	0	0	0	0	0	0	0	0	0	0	0	0	0	0	0	0	0	0	0	0	0	0	0	0	0	0	0	0	0	0	0	0	0	0	0	0	1	0	0	0	0	0
Pakistan	Pakistan	23	Pakistan: Punjab, Chunian, Chunian, Allahabad	0	0	2	0	0	0	0	0	0	0	0	0	0	0	0	0	0	0	0	0	0	0	0	0	0	0	0	0	0	0	0	0	0	0	0	0	0	0	0	0	0	0	0	0	0	0
Pakistan	Pakistan	23	Pakistan: Punjab, Faisalabad, U.A.F	0	0	0	0	0	0	0	0	0	0	0	0	0	0	0	0	0	0	0	0	0	0	0	1	0	0	0	0	0	0	0	0	0	0	0	0	0	0	0	0	0	0	0	0	0	0
Pakistan	Pakistan	23	Pakistan: Punjab, Jehlum, Nursary Dina	0	1	0	0	0	0	0	0	0	0	0	0	0	0	0	0	0	0	0	0	0	0	0	0	0	0	0	0	0	0	0	0	0	0	0	0	0	0	0	0	0	0	0	0	0	0
Pakistan	Pakistan	23	Pakistan: Punjab, Jehlum, Dina	0	0	0	0	0	0	0	0	0	0	0	0	0	0	0	0	0	0	0	0	0	0	0	0	0	0	0	0	0	0	0	0	0	0	0	0	0	0	0	0	0	1	0	0	0	0
Pakistan	Pakistan	23	Pakistan: Punjab, Lahore, Nijat Pura	0	1	0	0	0	0	0	0	0	0	0	0	0	0	0	0	0	0	0	0	0	0	0	0	0	0	0	0	0	0	0	0	0	0	0	0	0	0	0	0	0	0	0	0	0	0
Papua New Guinea	Port Moresby	38	Port Moresby	0	4	3	0	0	0	0	0	0	0	0	0	0	0	0	0	0	0	0	0	0	0	0	0	0	0	0	0	0	0	0	0	0	0	0	0	0	0	0	0	0	0	0	0	0	0
Solomon Islands	Solomon Islands	39	Honiara	0	0	6	0	0	0	0	0	0	0	0	0	0	0	0	0	0	0	0	0	0	0	0	0	0	0	0	0	0	0	0	0	0	0	0	0	0	0	0	0	0	0	0	0	0	0
South America	Guyana	8	France: Guyana	0	0	0	0	1	0	0	0	0	0	0	0	0	0	0	0	0	0	0	0	0	0	0	0	0	0	0	0	0	0	0	0	0	0	0	0	0	0	0	0	0	0	0	0	0	0
South America	Bolivia	10	Bolivia	1	0	0	0	4	0	0	0	0	0	0	0	0	0	0	0	0	0	0	0	1	0	0	1	0	0	0	0	0	0	0	0	0	0	0	0	0	0	0	0	0	0	0	0	0	0
South America	Brazil	11	Brazil	0	0	0	0	0	1	0	0	0	0	0	0	0	0	0	0	0	0	0	0	0	0	0	0	0	0	0	0	0	0	0	0	0	0	0	0	0	0	0	0	0	0	0	0	0	0
South America	Brazil	11	Brazil: Boa Vista	1	0	0	0	0	0	0	0	0	0	0	0	0	0	0	0	0	0	0	0	0	0	0	0	0	0	0	0	0	0	0	0	0	0	0	0	0	0	0	0	0	0	0	0	0	0
South America	Brazil	11	Brazil: Foz Iguacu	0	1	0	0	0	0	0	0	0	0	0	0	0	0	0	0	0	0	0	0	0	0	0	0	0	0	0	0	0	0	0	0	0	0	0	0	0	0	0	0	0	0	0	0	0	0
South America	Brazil	11	Brazil: Quixeramobim	0	0	0	0	0	1	0	0	0	0	0	0	0	0	0	0	0	0	0	0	0	0	0	0	0	0	0	0	0	0	0	0	0	0	0	0	0	0	0	0	0	0	0	0	0	0
South America	Brazil	11	Brazil: Rio Branco	0	1	0	0	0	0	0	0	0	0	0	0	0	0	0	0	0	0	0	0	0	0	0	0	0	0	0	0	0	0	0	0	0	0	0	0	0	0	0	0	0	0	0	0	0	0
South America	Chile	12	Chile	0	5	0	0	0	0	0	0	0	0	0	0	0	0	0	0	0	0	0	0	0	0	0	0	0	0	0	0	0	0	0	0	0	0	0	0	0	0	0	0	0	0	0	0	0	0
South America	Colombia	4	Colombia	67	5	0	0	23	0	0	0	0	0	0	0	0	0	0	0	0	0	0	0	1	0	0	0	0	0	0	0	0	0	0	0	2	0	0	1	0	0	0	0	0	0	0	0	0	0
South America	Colombia	4	Colombia: Armenia, Quindio	8	0	0	0	0	0	0	0	0	0	0	0	0	0	0	0	0	0	0	0	0	0	0	0	0	0	0	0	0	0	0	0	0	0	0	0	0	0	0	0	0	0	0	0	0	0
South America	Colombia	4	Colombia: Circasia, Quindio	5	0	0	0	0	0	0	0	0	0	0	0	0	0	0	0	0	0	0	0	0	0	0	0	0	0	0	0	0	0	0	0	0	0	0	0	0	0	0	0	0	0	0	0	0	0
South America	Colombia	4	Colombia: Cordoba, San Bernardo del Viento, La Balsa	4	0	0	0	2	0	0	0	0	0	0	0	0	0	0	0	0	0	0	0	0	0	0	0	0	0	0	0	0	0	0	0	0	0	0	0	0	0	0	0	0	0	0	0	0	0
South America	Colombia	4	Colombia: La Pintada, Antioquia	3	0	0	0	1	0	0	0	0	0	0	0	0	0	0	0	0	0	0	0	0	0	0	0	0	0	0	0	0	0	0	0	0	0	0	0	0	0	0	0	0	0	0	0	0	0
South America	Costa Rica	5	Costa Rica: Siquirres	0	1	0	0	0	0	0	0	0	0	0	0	0	0	0	0	0	0	0	0	1	0	0	0	0	0	0	0	0	0	0	0	0	0	0	0	0	0	0	0	0	0	0	0	0	0
South America	Ecuador	9	Ecuador: Ecuador	0	0	0	0	0	1	0	0	0	0	0	0	0	0	0	0	0	0	0	0	0	0	0	0	0	0	0	0	0	0	0	0	0	0	0	0	0	0	0	0	0	0	0	0	0	0
South America	Guinea	13	Guinea: Boulbinet	1	0	0	0	0	0	0	0	0	0	0	0	0	0	0	0	0	0	0	0	0	0	0	0	0	0	0	0	0	0	0	0	0	0	0	0	0	0	0	0	0	0	0	0	0	0
South America	Mexico	3	Mexico	0	0	0	0	0	0	0	0	0	1	0	1	0	0	0	0	0	0	0	0	0	0	0	0	0	0	0	0	0	0	0	0	0	0	0	0	0	0	0	0	0	0	0	0	0	0
South America	Mexico	3	Mexico: Tapachula	0	0	0	0	0	1	0	0	0	0	0	0	0	0	0	0	0	0	0	0	0	0	0	0	0	0	0	0	0	0	0	0	0	0	0	0	0	0	0	0	0	0	0	0	0	0
South America	Venezuela	7	Venezuela	0	1	0	0	0	0	0	0	0	0	0	0	0	0	0	0	0	0	0	0	0	0	0	0	0	0	0	0	0	0	0	0	0	0	0	0	0	0	0	0	0	0	0	0	0	0
Sri Lanka	Sri Lanka	25	Sri Lanka: Batticaloa	0	0	0	0	0	0	2	0	0	0	0	0	0	0	0	0	0	0	0	0	0	0	0	0	0	0	0	0	0	0	0	0	0	0	0	0	0	0	0	0	0	0	0	0	0	0
Sri Lanka	Sri Lanka	25	Sri Lanka: Colombo	0	3	1	0	0	0	2	0	0	0	0	0	0	0	0	0	0	0	0	0	0	0	0	0	0	0	0	0	0	0	0	0	0	0	0	0	0	0	0	0	0	0	0	0	0	0
Sri Lanka	Sri Lanka	25	Sri Lanka: Galle	0	1	0	0	0	1	0	0	0	1	0	0	0	0	0	0	0	0	0	0	0	0	0	0	0	0	0	0	0	0	0	0	0	0	0	0	0	0	0	0	0	0	0	0	0	0
Sri Lanka	Sri Lanka	25	Sri Lanka: Galle, Galle Fort	0	0	0	0	0	0	0	0	0	0	0	0	0	0	0	0	0	0	0	0	0	0	0	0	0	0	0	0	0	0	0	0	0	1	0	0	0	0	0	0	0	0	0	0	0	0
Sri Lanka	Sri Lanka	25	Sri Lanka: Hambanthota	0	0	0	0	0	0	0	0	0	0	0	0	0	0	0	0	0	0	0	0	0	1	0	0	0	0	0	0	0	0	0	0	0	0	0	0	0	0	0	0	0	0	0	0	0	0
Sri Lanka	Sri Lanka	25	Sri Lanka: Hambantota, Hambantota Town	0	0	0	0	0	0	0	0	0	1	0	0	0	0	0	0	0	0	0	0	0	0	0	0	0	0	0	0	0	0	0	0	0	0	0	0	0	0	0	0	0	0	0	0	0	0
Sri Lanka	Sri Lanka	25	Sri Lanka: Hambantota, Thissamaharamaya	1	0	0	0	0	0	0	0	0	0	0	0	0	0	0	0	0	0	0	0	0	0	0	0	0	0	0	0	0	0	0	0	0	0	0	0	0	0	0	0	0	0	0	0	0	0
Sri Lanka	Sri Lanka	25	Sri Lanka: Kalutara, Kalamulla	0	0	0	0	0	0	0	0	0	0	0	0	0	0	0	0	0	0	0	0	0	0	0	0	0	0	0	0	0	0	0	0	0	0	0	0	0	0	0	0	0	0	0	0	0	0
Sri Lanka	Sri Lanka	25	Sri Lanka: Kaluthara, Horana	0	0	0	0	0	0	0	0	1	0	0	0	0	0	0	0	0	0	0	0	0	0	0	0	0	0	0	0	0	0	0	0	0	0	0	0	0	0	0	0	0	0	0	0	0	0
Sri Lanka	Sri Lanka	25	Sri Lanka: Kandy	0	0	0	0	0	0	0	0	0	0	0	0	0	0	0	0	0	0	0	0	0	0	0	0	0	0	0	0	0	0	0	0	0	0	0	0	0	0	0	0	0	0	0	0	0	0
Sri Lanka	Sri Lanka	25	Sri Lanka: Monaragala, Monaragala Town	0	0	0	0	0	0	1	0	0	0	0	0	0	0	0	0	0	0	0	0	0	0	0	0	0	0	0	0	0	0	0	0	0	0	0	0	0	0	0	0	0	0	0	0	0	0
Sri Lanka	Sri Lanka	25	Sri Lanka: Polannaruwa, Hingurakgoda	0	0	0	0	0	0	1	0	0	0	0	0	0	0	0	0	0	0	0	0	0	0	0	0	0	0	0	0	0	0	0	0	0	0	0	0	0	0	0	0	0	0	0	0	0	0
Sri Lanka	Sri Lanka	25	Sri Lanka: Trincomalee	0	0	0	0	0	0	1	0	0	0	0	0	0	0	0	0	0	0	0	0	0	0	0	0	0	0	0	0	0	0	0	0	0	0	0	0	0	0	0	0	0	0	0	0	0	0
Thailand	Thailand	26	Bangkok	0	5	3	0	0	1	0	0	0	0	0	0	0	0	0	0	0	0	0	0	0	0	0	0	0	0	0	0	0	0	0	0	0	0	0	0	0	0	0	0	0	0	0	0	0	0
Thailand	Thailand	26	Thailand	0	9	19	5	0	3	0	0	0	1	12	0	0	0	0	0	0	0	0	0	0	0	0	0	0	0	0	0	0	0	0	0	0	0	0	0	0	0	0	0	0	0	0	0	0	0
Thailand	Thailand	26	Thailand: Chiang Mai	0	0	1	0	0	0	0	0	0	0	0	0	0	0	0	0	0	0	0	0	0	0	0	0	0	0	0	0	0	0	0	0	0	0	0	0	0	0	0	0	0	0	0	0	0	0
United States of America	United States of America	2	Arizona	1	2	0	0	0	1	0	0	0	0	0	7	0	0	0	0	0	0	0	0	0	0	0	0	0	0	0	0	0	0	0	0	0	0	0	0	0	0	0	0	0	0	0	0	0	0
United States of America	United States of America	2	United States of America	0	2	0	0	1	0	0	0	0	0	0	0	0	0	0	0	0	0	0	0	0	0	0	0	0	0	0	0	0	0	0	0	0	0	0	0	0	0	0	0	0	0	0	0	0	0
United States of America	United States of America	2	USA: Georgia, Columbus	1	1	0	0	0	1	0	0	0	0	0	0	0	0	0	0	0	0	1	0	0	0	0	0	0	0	0	0	0	0	0	0	0	0	0	0	0	0	0	0	0	0	0	0	0	0
Vietnam	Vietnam	28	Viet Nam	0	1	0	0	0	0	0	2	0	0	0	0	0	0	0	0	0	0	0	0	0	0	0	0	0	0	0	0	0	0	0	0	0	0	0	0	0	0	0	0	0	0	0	0	0	0
Vietnam	Vietnam	28	Viet Nam: Hanoi	1	0	0	0	0	0	0	0	0	0	0	0	0	0	0	0	0	0	0	0	0	0	0	0	0	0	0	0	0	0	0	0	0	0	0	0	0	0	0	0	0	0	0	0	0	0
Vietnam	Vietnam	28	Viet Nam: Hanoi	0	1	0	0	0	0	0	0	0	0	0	0	0	0	0	0	0	0	0	0	0	0	0	0	0	0	0	0	0	0	0	0	0	0	0	0	0	0	0	0	0	0	0	0	0	0
Vietnam	Vietnam	28	Viet Nam: Ho Chi Minh City	0	1	0	0	0	0	0	0	0	0	0	0	0	0	0	0	0	0	0	0	0	0	0	0	0	0	0	0	0	0	0	0	0	0	0	0	0	0	0	0	0	0	0	0	0	0
Vietnam	Vietnam	28	Viet Nam: Nha Trang	0	0	0	0	0	0	0	0	1	0	0	0	0	0	0	0	0	0	0	0	0	0	0	0	0	0	0	0	0	0	0	0	0	0	0	0	0	0	0	0	0	0	0	0	0	0
West Africa	Guinea	13	Guinea	0	1	0	0	0	0	0	0	0	0	0	0	0	0	0	0	0	0	0	0	0	0	0	0	0	0	0	0	0	0	0	0	0	0	0	0	0	0	0	0	0	0	0	0	0	0
West Africa	Guinea	13	Guinea: Boulbinet	1	0	0	0	0	0	0	0	0	0	0	0	0	0	0	0	0	0	0	0	0	0	0	0	0	0	0	0	0	0	0	0	0	0	0	0	0	0	0	0	0	0	0	0	0	0
West Africa	Benin	15	Benin: Pobe	7	6	0	0	0	0	0	0	0	1	0	0	3	0	0	0	0	0	0	0	0	0	0	0	0	1	0	0	0	0	0	0	0	0	0	0	0	0	0	0	0	0	0	0	0	0
West Africa	Benin	15	Benin: Sekou	5	0	0	0	0	0	0	0	0	0	0	0	1	0	0	0	0	0	0	0	0	0	0	0	0	1	0	0	0	0	0	0	0	0	0	0	0	0	0	0	0	0	0	0	0	0
West Africa	Ivory Coast	14	Cote dIvoire	0	1	0	0	0	0	0	1	0	0	0	0	0	0	0	0	0	0	0	0	0	0	0	0	0	0	0	0	0	0	0	0	0	0	0	0	0	0	0	0	0	0	0	0	0	0
West Africa	Ivory Coast	14	Cote dIvoire: Bouake	1	0	0	0	0	0	0	0	0	0	0	0	0	0	0	0	0	0	0	0	0	0	0	0	0	0	0	0	0	0	0	0	0	0	0	0	0	0	0	0	0	0	0	0	0	0
[truncated: 53 more columns]

## Sheet: Accession # other studies
List of Accession numbers used from other studies
AJ970960
AJ970961
AJ970962
AJ970963
AJ970965
AJ970967
AJ970968
AJ970970
AJ970971
AJ970973
AJ970974
AJ970975
AJ970976
AY729987
DQ424949
GQ143718
HM807261
HM807262
HM807263
HM807264
HM807265
HM807266
HM807267
HM807268
HM807269
HQ688292
HQ688293
HQ688294
HQ688295
HQ688296
HQ688297
HQ991718
HQ991719
HQ991720
HQ991721
HQ991722
JQ926676
JQ926677
JQ926678
JQ926679
JQ926680
JQ926681
JQ926682
JQ926683
JQ926684
JQ926685
JQ926686
JQ926687
JQ926688
JQ926689
JQ926690
JQ926691
JQ926692
JQ926693
JQ926694
JQ926695
JQ926696
JQ926697
JQ926698
JQ926699
JQ926700
JQ926701
JQ926702
JQ926703
JQ926704
KC250441
KC250442
KC250443
KC250444
KF406349
KF406356
KF406359
KF406376
KF406378
KF406392
KF406397
KM203140
KM203141
KM203142
KM203143
KM203144
KM203145
KM203146
KM203147
KM203148
KM203149
KM203150
KM203151
KM203152
KM203153
KM203154
KM203155
KM203156
KM203157
KM203158
KM203159
KM203160
KM203161
KM203162
KM203163
KM203164
KM203165
KM203166
KM203167
KM203168
KM203169
KM203170
KM203171
KM203172
KM203173
KM203174
KM203175
KM203176
KM203177
KM203178
KM203179
KM203180
KM203181
KM203182
KM203183
KM203184
KM203185
KM203186
KM203187
KM203188
KM203189
KM203190
KM203191
KM203192
KM203193
KM203194
KM203195
KM203196
KM203197
KM203198
KM203199
KM203200
KM203201
KM203202
KM203203
KM203204
KM203205
KM203206
KM203207
KM203208
KM203209
KM203210
KM203211
KM203212
KM203213
KM203214
KM203215
KM203216
KM203217
KM203218
KM203219
KM203220
KM203221
KM203222
KM203223
KM203224
KM203225
KM203226
KM203227
KM203228
KM203229
KM203230
KM203231
KM203232
KM203233
KM203234
KM203235
KM203236
KM203237
KM203238
KM203239
KM203240
KM203241
KM203242
KM203243
KM203244
KM203245
KM203246
KM203247
KM203248
KM362421
KM362422
KM452747
KM452748
KM452749
KM452750
KM452751
KM613046
KM613047
KM613048
KM613049
KM613050
KM613051
KM613052
KM613053
KM613054
KM613055
KM613056
KM613057
KM613058
KM613059
KM613060
KM613061
KM613062
KM613063
KM613064
KM613065
KM613066
KM613067
KM613068
KM613069
KM613070
KM613071
KM613072
KM613073
KM613074
KM613075
KM613076
KM613077
KM613078
KM613079
KM613080
KM613081
KM613082
KP122807
KP122808
KP122809
KP122810
KP122811
KP122812
KP122813
KP122814
KP122815
KP122816
KP122817
KP122818
KP122819
KP122820
KP122821
KP122822
KP122823
KP122824
KP122825
KP122826
KP122827
KP122828
KP122829
KP122831
KP122832
KP122833
KP122834
KP122835
KP122836
KP122837
KP122838
KP122839
KP122840
KP122844
KP281727
KP281728
KP281729
KP281730
KP281731
KP281732
KP281733
KP281734
KP281735
KP281741
KP281742
KP281743
KP281744
KP281745
KP334259
KP334260
KP334261
KP334262
KP334263
KP334264
KP334265
KP334266
KP334267
KP334268
KP334269
KP410552
KP410553
KP410554
KP410555
KP410556
KP410557
KP410558
KP410559
KP410560
KP410561
KP675950
KP843382
KP843383
KP843384
KP843385
KP843386
KP843387
KP843388
KP843389
KP843390
KP843391
KP869121
KP869122
KP869123
KP869124
KP869125
KP869126
KP877560
KP877561
KP877562
KR817731
KT313642
KT313643
KT313644
KT313645
KT313646
KT313647
KT313648
KT313649
KT313650
KT313651
KT313652
KT313653
KT339653
KT339654
KT339655
KT339656
KT339657
KT339658
KT339659
KT339660
KT339661
KT339664
KT339665
KT339667
KT339668
KT339669
KT339670
KT339671
KT339672
KT339673
KT339674
KT339675
KT339676
KT339677
KT339678
KT339679
KT339680
KT339681
KT339682
KT339683
KT630395
KT630396
KT630397
KT630398
KT630399
KT630400
KT630401
KT630402
KT630403
KT630404
KT630405
KT630406
KT630407
KT630408
KT630409
KT630410
KT630411
KT630412
KT630413
KT630414
KT630415
KT630416
KT630417
KT630418
KT630419
KT630420
KT630421
KT630422
KT630423
KT630424
KT630425
KT630426
KT630427
KT630428
KT630429
KT630430
KT630431
KT630432
KT630433
KT630434
KT630435
KT630436
KT630437
KT630438
KT630439
KT630440
KT630441
KT630442
KT630443
KT630444
KT630445
KT630446
KT630447
KT630448
KT630449
KT630450
KT630451
KT630452
KT630453
KT630454
KT630455
KT630456
KT630457
KT630458
KT630459
KT630460
KT630461
KT630462
KT630463
KT630464
KT630465
KT630466
KT630467
KT630468
KT630469
KT630470
KT630471
KT630472
KT630473
KT630474
KT630475
KT630476
KT630477
KT630479
KT630480
KT630481
KT630482
KT630483
KT630484
KT766391
KT766392
KT766393
KT766394
KT766395
KT766396
KT766397
KT881400
KT881402
KT881403
KT881405
KT881406
KT881407
KT881408
KT881409
KT881410
KT881411
KT881412
KT881413
KT881414
KT881415
KT881416
KT881417
KT881418
KT881419
KT881420
KT881421
KT881422
KT881423
KT881424
KT881425
KT881426
KT881427
KT881428
KT881429
KT881430
KT881432
KT881433
KT881434
KT881435
KT881436
KT881437
KT881438
KT881439
KT881440
KT881441
KT881442
KT881443
KT881444
KT881445
KT881446
KT881447
KT881448
KT881449
KT881450
KT881451
KT881452
KT881453
KT881454
KT881455
KT881456
KT881457
KT881458
KT881459
KT881460
KT881461
KT881462
KT881463
KT881464
KT881465
KT881466
KT881467
KT881468
KT881469
KT881470
KT881472
KT881473
KT881474
KT881475
KT881476
KU186987
KU186989
KU186990
KX227735
KX227737
KX227739
KX227740
KX227741
KX227743
KX420416
KX420419
KX420421
KX420422
KX420423
KX420424
KX420426
KX420427
KX420428
KX420429
KX420430
KX420431
KX420433
KX420434
KX420438
KX420440
KX420444
KX420445
KX420447
KX420448
KX420449
KX420452
KX420453
KX420455
KX420458
KX420460
KX420463
KX420464
KX420465
KX420466
KX420467
KX420470
KX420471
KX420472
KX420473
KX420474
KX420475
KX420476
KX420479
KX420481
KX420482
KX420483
KX420484
KX420487
KX420488
KX420490
KX420491
KX446392
KX446393
KX446394
KX446395
KX446396
KX446397
KX446399
KX446400
KX446401
KX446402
KX446403
KX446404
KX446405
KX446406
KX446407
KX446408
KX446409
KX446410
KX446411
KX446412
KX446413
KX446414
KX446415
KX446416
KX446417
KX446418
KX446420
KX446423
KX446424
KX446425
KX446426
KX446427
KX446428
KX446429
KX446430
KX446431
KX446432
KX446433
KX446434
KX446435
KX446436
KX446437
KX446438
KX446439
KX446440
KX446441
KX446442
KX446443
KX446444
KX446445
KX446446
KX446447
KX446448
KX446449
KX446450
KX446451
KX446452
KX446453
KX446454
KX446455
KX446456
KX446457
KX446458
KX446459
KX446460
KX446461
KX446462
KX446463
KX446464
KX446465
KX446466
KX446467
KX446468
KX446469
KY476354
KY476355
KY476356
KY476357
KY476358
KY476359
KY476360
KY476361
KY476362
KY476363
KY476364
KY476365
KY476366
KY476367
MF371161
MF371168
MF371172
MF371174
MF443395
MF443396
MF443397
MF993579
MF993580
MG198586
MG198587
MG198588
MG198589
MG198590
MG198591
MG198592
MG198593
MG198594
MG241351
MG241352
MG241353
MG241354
MG384710
MG384711
MG384712
MG384713
MG384714
