# Supplementary material for: Population structure and invasion history of Aedes aegypti (Diptera: Culicidae) in Southeast Asia and Australasia
Source: Evol Appl. 2023 Mar 25;16(4):849–62. doi: 10.1111/eva.13541 (PMC10130559; doi:10.1111/eva.13541)
Supplement: Supplementary file 5 — Table S4 [file EVA-16-849-s007.xlsx]

## Sheet: Table S4
Parameter	Parameter Code/Description	Details	Prior (minimum - maximum)	Distribution	Posterior (median [95% CI]) for Scenario 1	Posterior by year (median [95% CI]) for Scenario 1
Effective population size (Ne)	A1	Ancestral 1 (unsampled population)	10000 - 500000	Uniform	96900 [44600 - 237000]	NA
	A2	Ancestral 2 (unsampled population)	1000 - 200000	Uniform	61100 [11900 - 185000]	NA
	AUS	Australia	10 - 100000	Uniform	42200 [10500 - 96600]	NA
	PAC	Pacific Islands (Papua New Guinea and the Solomon Islands)	10 - 100000	Uniform	47600 [8410 - 97000]	NA
	INA	Indonesia	10 - 100000	Uniform	45100 [13300 - 96700]	NA
	MAL	Malaysia	10 - 100000	Uniform	60600 [15300 - 98700]	NA
	ASI	Mainland Southeast Asia (Cambodia and Thailand)	10 - 100000	Uniform	72500 [25700 - 98800]	NA
	USA	Arizona, USA	10 - 100000	Uniform	34100 [8000 - 94000]	NA
	PACb	Pacific Islands (Papua New Guinea and the Solomon Islands) - representing initial founders	10 - 100000	Uniform	6930 [1090 - 44000]	NA
	SEAb	Mainland Southeast Asia (Cambodia and Thailand) - representing initial founders	10 - 100000	Uniform	29700 [5750 - 80100]	NA
	MALb	Malaysia - representing initial founders	10 - 100000	Uniform	4820 [986 - 9400]	NA
	INAb	Indonesia - representing initial founders	10 - 100000	Uniform	11600 [1830 - 54100]	NA
	AUSb	Australia - representing initial founders	10 - 100000	Uniform	3970 [633 - 26400]	NA
	USAb	Arizona, USA - representing initial founders	10 - 100000	Uniform	5560 [720 - 36500]	NA
	A2e	Ancestral 2 (unsampled population) - representing potential expansion	1000 - 1500000	Uniform	842000 [112000 - 1470000]	NA
Time Events (in generations unless specified*)	t0	Present (modeled as 2017)	NA	NA	NA	2017
	t1	Introduction into the Pacific Islands (Papua New Guinea and the Solomon Islands)	710 - 2170	Uniform	1110 [727 - 1850]	1906 [1832 - 1944]
	t2	Introduction into Mainland Southeast Asia (Cambodia and Thailand)	1040 - 2380	Uniform	1700 [1090 - 2230]	1847 [1794 - 1908]
	t3	Introduction into Indonesia	1150 - 2380	Uniform	1810 [1240 - 2270]	1836 [1790 - 1893]
	t4	Introduction into Malaysia	1150 - 2380	Uniform	1920 [1350 - 2350]	1825 [1782 - 1882]
	t5	Introduction into Australia	1320 - 2170	Uniform	1680 [1340 - 2130]	1849 [1804 - 1883]
	t6	Introduction into Arizona, USA	2000 - 5600	Uniform	3030 [2070 - 4900]	1714 [1527 - 1810]
	t7a	Potential population expansion of Ancestral 2	2000 - 4000	Uniform	2550 [2020 - 3830]	1762 [1634 - 1815]
	t7	Introduction to Ancestral 2	3300 - 5600	Uniform	4490 [3380 - 5540]	1568 [1463 - 1679]
Duration of Bottleneck (in generations unless specified*)	db	Pacific Islands (Papua New Guinea and the Solomon Islands)	1 - 1000	Loguniform	210 [1 - 974]	21 [0 - 97] years
	db1	Mainland Southeast Asia (Cambodia and Thailand)	1 - 1000	Loguniform	24.2 [1 - 654]	2 [0 - 65] years
	db2	Indoneisa	1 - 1000	Loguniform	32.9 [1 - 815]	3 [0 - 81] years
	db3	Malaysia	1 - 1000	Loguniform	99 [1 - 938]	10 [0 - 94] years
	db4	Australia	1 - 1000	Loguniform	126 [1 - 957]	13 [0 - 96] years
	db5	Arizona, USA	1 - 1000	Loguniform	75.1 [1 - 921]	8 [0 - 92] years
Admixture Rate	rai	Rate of Admixture (i) (only in Scenarios 3 and 5)	0.001 - 0.999	Uniform	NA	NA
Mutation Rate	µseq1	COI mean mutation rate per site per generation (HKY mutation model)	7x10-10 - 1x10-7	Uniform	7.4x10-8 [3.5x10-8, 1x10-7]	NA
	µmic1	Dinucleotide microsatellite mean mutation rate (generalized stepwise mutation model)	1x10-6 - 1x10-3	Loguniform	9.6x10-6 [9.1x10-6, 1x10-5]	NA
	µmic2	Trinucleotide microsatellite mean mutation rate (generalized stepwise mutation model)	1x10-6 - 1x10-3	Loguniform	9.6x10-6 [9.1x10-6, 1x10-5]	NA
Parameter Rules	-	PACb<=PAC, SEAb<=SEA, INAb<=INA, MALb<=MAL, AUSb<=AUS, USAb<=USA, t5>=t1, t6>=t1, t7>=t6, t4>=t2, t3>=t2, t4>=t3, t7>=t7a, A2e>=A2	NA	NA	NA	NA
Confidence in Scenario 1	-	Type I error (simulated under Scenario 1)	NA	NA	0.674 [0.660 - 0.688]	NA
	-	Type II error (simulated under Scenario 2)	NA	NA	0.033 [0.000 - 0.0751]	NA
	-	Type II error (simulated under Scenario 3)	NA	NA	0.143 [0.116 - 0.171]	NA
	-	Type II error (simulated under Scenario 4)	NA	NA	0.075 [0.044 - 0.106]	NA
	-	Type II error (simulated under Scenario 5)	NA	NA	0.074 [0.043 - 0.105]	NA
Summary Statistics (SS)	COI	One sample SS: no. of haplotypes, no. of segregating sites, private segregating sites; Two sample SS: no. of haplotypes, no. of segregating sites	NA	NA	NA	NA
	Dinucleotide microsatellites	One sample SS: mean no. of alleles, mean genic diversity, mean size variance, mean Garza-Williamson's M; Two sample SS: mean no. of alleles, mean genic diversity, mean size variance, Fst	NA	NA	NA	NA
	Trinucleotide microsatellites	One sample SS: mean no. of alleles, mean genic diversity, mean size variance, mean Garza-Williamson's M; Two sample SS: mean no. of alleles, mean genic diversity, mean size variance, Fst	NA	NA	NA	NA
* for the calculation of years, we assumed 10 generation per year
		PACa<=PAC	PACa<=PAC,
		ASIa<=ASI	ASIa<=ASI,
		INAa<=INA	INAa<=INA,
		MALa<=MAL	MALa<=MAL,
		AUSa<=AUS	AUSa<=AUS,
		AZa<=AZ	AZa<=AZ,
		t5>=t1	t5>=t1,
		t6>=t1	t6>=t1,
		t7>=t6	t7>=t6,
		t4>=t2	t4>=t2,
		t3>=t2	t3>=t2,
		t4>=t3	t4>=t3,
		t7>=t7a	t7>=t7a,
		AMRa>=AMR1	AMRa>=AMR1,
		DRAW UNTIL	DRAW UNTIL,
