# Supplementary material for: Population structure and invasion history of Aedes aegypti (Diptera: Culicidae) in Southeast Asia and Australasia
Source: Evol Appl. 2023 Mar 25;16(4):849–62. doi: 10.1111/eva.13541 (PMC10130559; doi:10.1111/eva.13541)
Supplement: Supplementary file 6 — Table S5 [file EVA-16-849-s004.xlsx]

## Sheet: TableS5
Population		N	Na	Ne	Ho	He	uHe	F
Waiben	Mean	15.667	3.667	2.432	0.428	0.572	0.592	0.244
	SE	[1.027]	[0.471]	[0.19]	[0.053]	[0.027]	[0.028]	[0.098]
Holloways Beach	Mean	16.778	3.667	2.301	0.437	0.515	0.531	0.149
	SE	[0.147]	[0.373]	[0.324]	[0.08]	[0.049]	[0.051]	[0.118]
Cairns	Mean	24.111	4	2.815	0.54	0.619	0.632	0.126
	SE	[0.824]	[0.471]	[0.268]	[0.035]	[0.036]	[0.037]	[0.031]
Charters Towers	Mean	21.667	3.556	2.24	0.504	0.511	0.524	0.019
	SE	[0.236]	[0.444]	[0.23]	[0.056]	[0.054]	[0.055]	[0.044]
Longreach	Mean	23.556	3.111	2.202	0.501	0.5	0.511	0.022
	SE	[0.973]	[0.309]	[0.248]	[0.072]	[0.053]	[0.054]	[0.085]
Rockhampton	Mean	22.667	3.667	2.273	0.5	0.531	0.543	0.063
	SE	[0.707]	[0.373]	[0.212]	[0.052]	[0.04]	[0.041]	[0.069]
Emerald	Mean	25.333	3.333	2.305	0.484	0.513	0.524	0.047
	SE	[0.441]	[0.408]	[0.275]	[0.059]	[0.058]	[0.059]	[0.053]
Mt Morgan	Mean	19.889	3.222	2.228	0.479	0.502	0.515	0.044
	SE	[0.484]	[0.278]	[0.256]	[0.076]	[0.056]	[0.057]	[0.101]
Yeppoon	Mean	11.333	2.889	1.912	0.427	0.439	0.459	0.024
	SE	[0.333]	[0.309]	[0.187]	[0.063]	[0.049]	[0.051]	[0.093]
Honiara	Mean	17.444	4.556	2.521	0.494	0.574	0.591	0.148
	SE	[0.242]	[0.475]	[0.237]	[0.051]	[0.04]	[0.042]	[0.055]
Port Moresby	Mean	7.889	2.222	1.931	0.339	0.373	0.398	0.014
	SE	[0.111]	[0.324]	[0.296]	[0.081]	[0.093]	[0.1]	[0.104]
Timika	Mean	16	3.111	2.074	0.41	0.445	0.459	0.059
	SE	[0]	[0.539]	[0.27]	[0.07]	[0.076]	[0.079]	[0.048]
Mimika	Mean	10	3.556	2.649	0.567	0.582	0.612	0.072
	SE	[0]	[0.294]	[0.296]	[0.096]	[0.05]	[0.053]	[0.12]
Sulawesi	Mean	13.889	4.333	2.951	0.586	0.608	0.631	0.027
	SE	[0.111]	[0.577]	[0.38]	[0.055]	[0.055]	[0.057]	[0.045]
Sumba	Mean	8	3.111	2.243	0.472	0.503	0.537	0.078
	SE	[0]	[0.351]	[0.224]	[0.083]	[0.069]	[0.073]	[0.092]
Bali	Mean	26.333	4	2.372	0.542	0.52	0.53	-0.038
	SE	[0.333]	[0.373]	[0.328]	[0.064]	[0.058]	[0.059]	[0.035]
Kuala Lumpur	Mean	34.778	5	2.252	0.489	0.488	0.496	0.004
	SE	[0.147]	[0.408]	[0.297]	[0.081]	[0.068]	[0.069]	[0.062]
Bangkok	Mean	10.778	4	2.693	0.572	0.568	0.596	0.008
	SE	[0.147]	[0.577]	[0.347]	[0.079]	[0.061]	[0.064]	[0.068]
Cambodia	Mean	12.778	4.889	2.705	0.544	0.593	0.617	0.116
	SE	[0.222]	[0.564]	[0.266]	[0.074]	[0.05]	[0.052]	[0.078]
Tuscon, AZ	Mean	11.889	3.444	2.637	0.635	0.607	0.634	-0.031
	SE	[0.111]	[0.242]	[0.176]	[0.071]	[0.026]	[0.027]	[0.092]
