# Supplementary material for: Population structure and invasion history of Aedes aegypti (Diptera: Culicidae) in Southeast Asia and Australasia
Source: Evol Appl. 2023 Mar 25;16(4):849–62. doi: 10.1111/eva.13541 (PMC10130559; doi:10.1111/eva.13541)
Supplement: Supplementary file 7 — Table S6 [file EVA-16-849-s003.xlsx]

## Sheet: Table S6 Fst
TS	0	0.0001	0.0001	0.0001	0.0001	0.0001	0.0001	0.0001	0.0001	0.0001	0.0007	0.0001	0.0002	0.0001	0.0001	0.0001	0.0001	0.0001	0.0002	0.0001
HB	0.0772645	0	0.0031	0.0001	0.0001	0.0004	0.0001	0.0009	0.0001	0.0001	0.0004	0.0001	0.0001	0.0001	0.0001	0.0001	0.0001	0.0001	0.0001	0.0002
CA	0.0537216	0.0363621	0	0.0005	0.0001	0.0001	0.0001	0.0001	0.0001	0.0001	0.0001	0.0001	0.0001	0.0006	0.0001	0.0001	0.0001	0.0001	0.0001	0.0001
CT	0.0793918	0.0553308	0.0346682	0	0.0001	0.0001	0.0001	0.0001	0.0001	0.0001	0.0001	0.0001	0.0001	0.0001	0.0001	0.0001	0.0001	0.0001	0.0001	0.0001
LR	0.0935013	0.0589434	0.0491344	0.0683327	0	0.0001	0.0001	0.0001	0.0001	0.0001	0.0001	0.0001	0.0001	0.0001	0.0001	0.0001	0.0001	0.0001	0.0001	0.0001
RO	0.0971481	0.0497798	0.0456595	0.0549451	0.0603317	0	0.0001	0.208	0.0004	0.0001	0.0001	0.0001	0.0001	0.0001	0.0002	0.0001	0.0001	0.0001	0.0001	0.0001
EM	0.100348	0.0602915	0.0607988	0.0864207	0.0558352	0.0468031	0	0.0001	0.0001	0.0001	0.0001	0.0001	0.0001	0.0001	0.0001	0.0001	0.0001	0.0001	0.0001	0.0001
MT	0.100537	0.045373	0.0457576	0.0524008	0.0541499	0.0167168	0.0490816	0	0.0001	0.0001	0.0001	0.0001	0.0001	0.0001	0.0001	0.0001	0.0001	0.0001	0.0001	0.0001
YE	0.16146	0.0988141	0.0879563	0.108124	0.124865	0.0651599	0.0901409	0.0946772	0	0.0001	0.0001	0.0001	0.0001	0.0001	0.0003	0.0001	0.0001	0.0001	0.0001	0.0001
SOL	0.0795205	0.0877216	0.0521614	0.0868232	0.0974909	0.0661638	0.101806	0.084853	0.104264	0	0.0001	0.0001	0.0001	0.0001	0.0001	0.0001	0.0001	0.0001	0.0001	0.0001
PNG	0.103988	0.118502	0.0909205	0.129608	0.149515	0.156558	0.178364	0.182488	0.187581	0.0954015	0	0.0001	0.0001	0.0002	0.0002	0.0001	0.0001	0.0001	0.0001	0.0001
TIM	0.168909	0.228648	0.143151	0.220263	0.226234	0.215849	0.244513	0.248687	0.214356	0.145731	0.222674	0	0.0001	0.0001	0.0001	0.0001	0.0001	0.0001	0.0001	0.0001
MIM	0.0950423	0.129865	0.0716769	0.106074	0.142762	0.125826	0.144964	0.151978	0.143125	0.0846611	0.145411	0.0781906	0	0.0026	0.0029	0.0012	0.0001	0.0045	0.0008	0.0002
SUL	0.0673216	0.109804	0.0493034	0.0972425	0.121191	0.126121	0.136876	0.137436	0.16073	0.0828933	0.128744	0.0744884	0.0513515	0	0.0008	0.0001	0.0001	0.0012	0.0001	0.0003
SUM	0.131334	0.150075	0.0941937	0.130749	0.147634	0.14398	0.146007	0.177691	0.110278	0.132331	0.191833	0.0931729	0.0755487	0.0724356	0	0.0012	0.0001	0.0029	0.0001	0.0001
BAL	0.0972438	0.140254	0.0713176	0.114523	0.146604	0.136214	0.168929	0.165946	0.16493	0.0964161	0.165966	0.0783988	0.0461159	0.0420571	0.0568075	0	0.0001	0.0024	0.0001	0.0001
MAL	0.124178	0.133706	0.076933	0.0989623	0.137027	0.140168	0.159351	0.149643	0.146654	0.0868885	0.159215	0.161409	0.100339	0.0810766	0.102456	0.0657092	0	0.0001	0.0001	0.0001
BKK	0.0793427	0.117568	0.0616605	0.108807	0.124848	0.111862	0.134459	0.144736	0.146069	0.0934115	0.132051	0.113441	0.0662594	0.0477661	0.0739082	0.0374868	0.0796797	0	0.0002	0.0001
CAM	0.0686672	0.0940147	0.0465058	0.0591145	0.10426	0.0958592	0.119898	0.114688	0.142095	0.0709126	0.0973852	0.153446	0.0674777	0.0670175	0.0989561	0.0632514	0.0784051	0.0566546	0	0.0001
AZ	0.0769975	0.0871403	0.0588718	0.0827936	0.116463	0.0914337	0.126604	0.0880054	0.149468	0.0824474	0.171662	0.141781	0.0851317	0.0613347	0.121202	0.0855015	0.111545	0.0939365	0.0863464	0
	TS	HB	CA	CT	LR	RO	EM	MT	YE	SOL	PNG	TIM	MIM	SUL	SUM	BAL	MAL	BKK	CAM	AZ

## Sheet: Table S6 G"st
TS	0	0.0001	0.0001	0.0001	0.0001	0.0001	0.0001	0.0001	0.0001	0.0001	0.0008	0.0001	0.0001	0.0001	0.0001	0.0001	0.0001	0.0001	0.0002	0.0001
HB	0.251147	0	0.0037	0.0001	0.0001	0.0004	0.0001	0.001	0.0001	0.0001	0.0004	0.0001	0.0001	0.0001	0.0001	0.0001	0.0001	0.0001	0.0001	0.0002
CA	0.187529	0.100741	0	0.0005	0.0001	0.0001	0.0001	0.0001	0.0001	0.0002	0.0002	0.0001	0.0001	0.0004	0.0001	0.0001	0.0001	0.0001	0.0001	0.0001
CT	0.269496	0.165022	0.104386	0	0.0001	0.0001	0.0001	0.0001	0.0001	0.0001	0.0001	0.0001	0.0001	0.0001	0.0001	0.0001	0.0001	0.0001	0.0001	0.0001
LR	0.323549	0.178963	0.169459	0.222887	0	0.0001	0.0001	0.0001	0.0001	0.0001	0.0001	0.0001	0.0001	0.0001	0.0001	0.0001	0.0001	0.0001	0.0001	0.0001
RO	0.348344	0.146194	0.158056	0.176355	0.197211	0	0.0001	0.2064	0.0004	0.0001	0.0001	0.0001	0.0001	0.0001	0.0002	0.0001	0.0001	0.0001	0.0001	0.0001
EM	0.355426	0.187234	0.223692	0.293457	0.178577	0.146822	0	0.0001	0.0001	0.0001	0.0001	0.0001	0.0001	0.0001	0.0001	0.0001	0.0001	0.0001	0.0001	0.0001
MT	0.346901	0.121207	0.149579	0.158505	0.165315	0.0162443	0.148372	0	0.0001	0.0001	0.0001	0.0001	0.0001	0.0001	0.0001	0.0001	0.0001	0.0001	0.0001	0.0001
YE	0.517751	0.286529	0.288177	0.326168	0.378378	0.180711	0.267504	0.275799	0	0.0001	0.0001	0.0001	0.0001	0.0001	0.0003	0.0001	0.0001	0.0001	0.0001	0.0001
SOL	0.28219	0.30137	0.188024	0.305934	0.34494	0.228011	0.367225	0.29237	0.326413	0	0.0001	0.0001	0.0001	0.0001	0.0001	0.0001	0.0001	0.0001	0.0001	0.0001
PNG	0.275446	0.313406	0.2589	0.356873	0.41386	0.445602	0.502102	0.505412	0.478962	0.254706	0	0.0001	0.0001	0.0002	0.0002	0.0001	0.0001	0.0001	0.0003	0.0001
TIM	0.553188	0.694998	0.503666	0.673588	0.682808	0.674915	0.74051	0.741575	0.603103	0.482468	0.577769	0	0.0001	0.0001	0.0001	0.0001	0.0001	0.0001	0.0001	0.0001
MIM	0.333563	0.454613	0.261644	0.36918	0.503776	0.456156	0.519781	0.535093	0.454759	0.296138	0.415171	0.22766	0	0.0027	0.0034	0.0007	0.0001	0.0044	0.0008	0.0002
SUL	0.232312	0.400704	0.175692	0.356997	0.447582	0.482776	0.515066	0.50689	0.539367	0.313596	0.380618	0.23352	0.143271	0	0.001	0.0001	0.0001	0.0013	0.0001	0.0003
SUM	0.431521	0.474644	0.318415	0.414441	0.468393	0.470148	0.469426	0.564818	0.297391	0.443475	0.510287	0.249312	0.198507	0.20747	0	0.0011	0.0001	0.0033	0.0001	0.0001
BAL	0.348776	0.481609	0.27332	0.398128	0.501702	0.482418	0.580937	0.562205	0.513809	0.35161	0.47286	0.242779	0.127312	0.128647	0.145193	0	0.0001	0.002	0.0001	0.0001
MAL	0.438149	0.446297	0.289587	0.334585	0.457184	0.481298	0.534116	0.495243	0.445245	0.306142	0.441217	0.49839	0.344767	0.29066	0.312619	0.222762	0	0.0001	0.0001	0.0001
BKK	0.26356	0.404114	0.214534	0.37774	0.434329	0.3984	0.47644	0.503944	0.461569	0.334036	0.369318	0.358964	0.195666	0.129126	0.19413	0.0927839	0.264279	0	0.0002	0.0001
CAM	0.228087	0.325307	0.152123	0.18816	0.37134	0.349229	0.438469	0.408667	0.462943	0.247835	0.25952	0.513298	0.212699	0.235511	0.31135	0.213984	0.271052	0.163135	0	0.0001
AZ	0.273413	0.303507	0.219195	0.294041	0.426498	0.337776	0.472912	0.309607	0.498409	0.30747	0.522047	0.482181	0.305054	0.213506	0.413222	0.313692	0.406744	0.345018	0.32484	0
	TS	HB	CA	CT	LR	RO	EM	MT	YE	SOL	PNG	TIM	MIM	SUL	SUM	BAL	MAL	BKK	CAM	AZ

## Sheet: Table S6 Jost's D
TS	0	0.0001	0.0001	0.0001	0.0001	0.0001	0.0001	0.0001	0.0001	0.0001	0.0013	0.0001	0.0001	0.0001	0.0001	0.0001	0.0001	0.0001	0.0002	0.0001
HB	0.159406	0	0.004	0.0001	0.0001	0.0004	0.0001	0.001	0.0001	0.0001	0.0004	0.0001	0.0001	0.0001	0.0001	0.0001	0.0001	0.0001	0.0001	0.0002
CA	0.124388	0.0614138	0	0.0005	0.0001	0.0001	0.0001	0.0001	0.0001	0.0002	0.0002	0.0001	0.0001	0.0004	0.0001	0.0001	0.0001	0.0001	0.0001	0.0001
CT	0.171252	0.0946021	0.0632316	0	0.0001	0.0001	0.0001	0.0001	0.0001	0.0001	0.0001	0.0001	0.0001	0.0001	0.0001	0.0001	0.0001	0.0001	0.0001	0.0001
LR	0.20936	0.102221	0.104628	0.1293	0	0.0001	0.0001	0.0001	0.0001	0.0001	0.0001	0.0001	0.0001	0.0001	0.0001	0.0001	0.0001	0.0001	0.0001	0.0001
RO	0.233588	0.0844697	0.0995774	0.102625	0.114771	0	0.0001	0.2072	0.0005	0.0001	0.0001	0.0001	0.0001	0.0001	0.0002	0.0001	0.0001	0.0001	0.0001	0.0001
EM	0.236021	0.108611	0.14303	0.178823	0.101219	0.0842094	0	0.0001	0.0001	0.0001	0.0001	0.0001	0.0001	0.0001	0.0001	0.0001	0.0001	0.0001	0.0001	0.0001
MT	0.228101	0.0675038	0.0918933	0.0892314	0.0923675	0.00867938	0.0831294	0	0.0001	0.0001	0.0001	0.0001	0.0001	0.0001	0.0001	0.0001	0.0001	0.0001	0.0001	0.0001
YE	0.362564	0.166561	0.181763	0.19252	0.228344	0.0998427	0.152568	0.156901	0	0.0001	0.0001	0.0001	0.0001	0.0001	0.0002	0.0001	0.0001	0.0001	0.0001	0.0001
SOL	0.189734	0.19565	0.124498	0.197638	0.225351	0.143863	0.244946	0.186543	0.203774	0	0.0001	0.0001	0.0001	0.0001	0.0001	0.0001	0.0001	0.0001	0.0001	0.0001
PNG	0.160379	0.176464	0.154021	0.20474	0.244163	0.276119	0.319012	0.319823	0.284013	0.146007	0	0.0001	0.0001	0.0002	0.0002	0.0001	0.0001	0.0001	0.0003	0.0001
TIM	0.395778	0.531221	0.357388	0.504062	0.511407	0.510692	0.58446	0.583715	0.41182	0.329689	0.371476	0	0.0001	0.0001	0.0001	0.0001	0.0001	0.0001	0.0001	0.0001
MIM	0.232924	0.323642	0.181305	0.249668	0.363324	0.326873	0.381092	0.393968	0.309505	0.202795	0.265516	0.136675	0	0.0026	0.0035	0.0007	0.0001	0.0042	0.0008	0.0002
SUL	0.15692	0.28047	0.118954	0.242878	0.316457	0.354356	0.380397	0.371092	0.390393	0.218868	0.241788	0.142726	0.0944514	0	0.0012	0.0001	0.0001	0.0014	0.0001	0.0003
SUM	0.302347	0.327015	0.215843	0.273585	0.316528	0.325026	0.320278	0.406803	0.174818	0.311829	0.329656	0.14251	0.125307	0.13331	0	0.0009	0.0001	0.0035	0.0001	0.0001
BAL	0.231618	0.330587	0.17958	0.258508	0.343985	0.333596	0.422301	0.401839	0.343665	0.233461	0.295131	0.137092	0.0769274	0.0789492	0.0832726	0	0.0001	0.0014	0.0001	0.0001
MAL	0.298318	0.292979	0.187045	0.204012	0.297796	0.325346	0.368958	0.331667	0.277322	0.193595	0.261894	0.322095	0.225607	0.187462	0.190435	0.128149	0	0.0001	0.0001	0.0001
BKK	0.176273	0.277222	0.144099	0.253776	0.298338	0.274224	0.337794	0.361135	0.311951	0.230163	0.226669	0.228426	0.128493	0.08358	0.120657	0.0544438	0.163838	0	0.0002	0.0001
CAM	0.152522	0.217601	0.10117	0.11697	0.250268	0.237924	0.308656	0.28181	0.317919	0.166712	0.152347	0.36295	0.14301	0.161752	0.208194	0.135202	0.171502	0.106123	0	0.0001
AZ	0.188197	0.202805	0.151198	0.19418	0.29848	0.230972	0.341822	0.204929	0.352279	0.214272	0.361815	0.337493	0.215104	0.146698	0.292807	0.209929	0.278794	0.244896	0.231814	0
	TS	HB	CA	CT	LR	RO	EM	MT	YE	SOL	PNG	TIM	MIM	SUL	SUM	BAL	MAL	BKK	CAM	AZ
